# Supplementary material for: Genetic composition and evolution of the prevalent Mycobacterium tuberculosis lineages 2 and 4 in the Chinese and Zhejiang Province populations
Source: Cell Biosci. 2021 Aug 21;11:162. doi: 10.1186/s13578-021-00673-7 (PMC8379736; doi:10.1186/s13578-021-00673-7)
Supplement: Supplementary file 1 — Additional file 1: Table S1. The detail information (run accession, year of collection and demographic characteristics of patients et al.) of the 1296 Mycobacterium tuberculosis isolates collected from Zhejiang Province. [file 13578_2021_673_MOESM1_ESM.xlsx]

## Sheet: Table S1
Table S1. The detail information (run accession, year of collection and demographic characteristics of patients) of the 1296 Mycobacterium tuberculosis isolates collected from Zhejiang Province.
Number	Run Accession	WGS ID	Laboratory ID	Time	Location	Sublineage	Gender	Age	Anti-TB Treatment history	Drug resistance
1	SRR15315867	V74	19980319	1998	East	4.5	1	42	Initial treatment	DS
2	SRR15315814	B81	19980086	1998	West	4.2	1	36	Initial treatment	DS
3	SRR15315813	B71	19980087	1998	West	2.3	1	79	Re-treatment	DS
4	SRR15315812	B61	19980089	1998	West	2.3	1	65	Initial treatment	DS
5	SRR15316304	B51	19980103	1998	Middle	2.3	2	16	Initial treatment	DS
6	SRR15315866	B41	19980106	1998	East	2.3	1	60	Initial treatment	DR
7	SRR15316293	B31	19980135	1998	Middle	2.3	2	67	Re-treatment	DS
8	SRR15315755	B21	19980140	1998	East	2.2	1	78	Initial treatment	DS
9	SRR15316282	V83	19980146	1998	Middle	4.5	2	35	Re-treatment	DR
10	SRR15315855	B11	19980211	1998	South	2.2	1	65	Re-treatment	MDR
11	SRR15315853	B1	19980213	1998	South	2.3	1	61	Initial treatment	DR
12	SRR15316271	B92	19980217	1998	Middle	2.2	1	60	Initial treatment	DS
13	SRR15316316	B82	19980234	1998	East	4.4	1	36	Initial treatment	DR
14	SRR15316205	V79	19980294	1998	East	2.2	2	56	Re-treatment	MDR
15	SRR15315852	V77	19980315	1998	South	2.3	1	35	Re-treatment	DS
16	SRR15315851	V76	19980317	1998	South	2.3	2	26	Re-treatment	MDR
17	SRR15315850	V66	19980320	1998	South	2.3	1	38	Initial treatment	DR
18	SRR15316094	V44	19980324	1998	East	2.2	1	16	Initial treatment	MDR
19	SRR15316567	V72	19980335	1998	East	4.4	1	50	Re-treatment	MDR
20	SRR15316456	B62	19980353	1998	East	2.2	1	71	Initial treatment	DS
21	SRR15315811	B52	19980359	1998	West	2.3	2	54	Initial treatment	DS
22	SRR15316260	B42	19980361	1998	Middle	2.3	1	55	Re-treatment	MDR
23	SRR15316010	B32	19980363	1998	East	4.5	1	19	Initial treatment	DS
24	SRR15315809	B22	19980369	1998	West	2.3	1	71	Initial treatment	DS
25	SRR15315808	B12	19980370	1998	West	2.3	2	47	Initial treatment	DS
26	SRR15315807	B2	19980372	1998	West	2.2	1	63	Re-treatment	DS
27	SRR15315806	B93	19980377	1998	West	2.1	2	38	Initial treatment	DS
28	SRR15315899	B83	19980409	1998	East	4.4	1	79	Initial treatment	DS
29	SRR15315865	B73	19980410	1998	East	2.2	1	44	Initial treatment	DS
30	SRR15315805	B63	19980422	1998	West	2.2	2	47	Initial treatment	DS
31	SRR15315804	B53	19980433	1998	West	4.4	1	69	Initial treatment	DS
32	SRR15316249	B43	19980447	1998	Middle	2.1	2	33	Initial treatment	DS
33	SRR15316238	B33	19980449	1998	Middle	4.4	1	26	Initial treatment	MDR
34	SRR15316227	B23	19980452	1998	Middle	4.2	1	30	Initial treatment	DS
35	SRR15315854	B3	19980455	1998	East	2.2	2	43	Re-treatment	DS
36	SRR15316216	B94	19980456	1998	Middle	2.3	1	71	Initial treatment	DS
37	SRR15315843	B84	19980457	1998	East	2.2	1	73	Initial treatment	DR
38	SRR15316204	B74	19980472	1998	Middle	2.3	2	28	Initial treatment	DS
39	SRR15315803	B64	19980485	1998	West	2.2	1	73	Initial treatment	DS
40	SRR15315802	B54	19980486	1998	West	2.3	1	37	Initial treatment	DS
41	SRR15315801	B34	19980490	1998	West	2.2	1	26	Initial treatment	DS
42	SRR15316522	B24	19980492	1998	North	4.4	2	37	Initial treatment	DR
43	SRR15316193	B14	19980494	1998	Middle	4.5	1	66	Initial treatment	DS
44	SRR15316182	B4	19980495	1998	Middle	2.3	2	33	Initial treatment	DS
45	SRR15316171	B95	19980496	1998	Middle	4.5	1	52	Initial treatment	DS
46	SRR15315832	B85	19980497	1998	East	4.4	1	42	Initial treatment	DS
47	SRR15315800	B75	19980502	1998	West	4.5	1	48	Re-treatment	DS
48	SRR15315798	B65	19980503	1998	West	2.3	2	23	Initial treatment	DR
49	SRR15315821	B55	19980506	1998	East	2.2	1	37	Initial treatment	DS
50	SRR15316160	B45	19980507	1998	Middle	2.3	2	74	Initial treatment	DS
51	SRR15315810	B35	19980508	1998	East	2.1	1	24	Initial treatment	DS
52	SRR15315797	B25	19980510	1998	West	2.3	1	71	Initial treatment	DS
53	SRR15315796	B15	19980513	1998	West	2.3	1	64	Initial treatment	DS
54	SRR15315795	B5	19980514	1998	West	2.3	1	56	Re-treatment	DR
55	SRR15316511	B96	19980516	1998	North	2.3	2	39	Initial treatment	DS
56	SRR15316500	B86	19980517	1998	North	2.2	1	41	Initial treatment	DS
57	SRR15316489	B66	19980519	1998	North	2.1	1	44	Initial treatment	DS
58	SRR15316478	B56	19980520	1998	North	2.2	1	41	Initial treatment	DS
59	SRR15316467	B46	19980521	1998	North	2.3	1	20	Initial treatment	DS
60	SRR15315794	B36	19980523	1998	West	2.3	1	62	Initial treatment	DR
61	SRR15315793	B26	19980524	1998	West	2.3	1	72	Re-treatment	DS
62	SRR15316455	B16	19980526	1998	North	4.5	2	34	Initial treatment	MDR
63	SRR15316149	V70	19980543	1998	Middle	4.4	1	58	Re-treatment	MDR
64	SRR15315799	B6	19980572	1998	East	2.3	1	27	Initial treatment	DS
65	SRR15315849	B97	19980573	1998	South	2.3	1	21	Initial treatment	DS
66	SRR15315788	B87	19980576	1998	East	2.3	1	39	Initial treatment	DR
67	SRR15315777	B67	19980631	1998	East	4.4	2	25	Initial treatment	DS
68	SRR15316444	B57	19980633	1998	North	2.3	2	43	Initial treatment	DS
69	SRR15316138	B47	19980643	1998	Middle	2.3	1	43	Initial treatment	DR
70	SRR15316127	B37	19980646	1998	Middle	2.3	1	65	Initial treatment	DS
71	SRR15316116	B27	19980654	1998	Middle	4.2	1	33	Initial treatment	DS
72	SRR15316105	B17	19980655	1998	Middle	2.3	1	63	Initial treatment	DS
73	SRR15315766	B7	19980657	1998	East	2.2	1	35	Initial treatment	DS
74	SRR15315754	B98	19980658	1998	East	2.2	2	38	Re-treatment	MDR
75	SRR15315743	B88	19980660	1998	East	2.2	1	25	Initial treatment	DS
76	SRR15316093	B78	19980661	1998	Middle	4.2	1	61	Initial treatment	DS
77	SRR15316082	B68	19980662	1998	Middle	2.1	1	72	Initial treatment	DS
78	SRR15316071	B58	19980663	1998	Middle	2.2	2	22	Initial treatment	DS
79	SRR15316060	B48	19980664	1998	Middle	4.2	1	27	Re-treatment	DS
80	SRR15315848	B38	19980665	1998	South	4.5	1	78	Initial treatment	DS
81	SRR15316049	B28	19980667	1998	Middle	2.3	1	51	Initial treatment	DS
82	SRR15316622	B18	19980668	1998	Middle	2.3	1	37	Initial treatment	DS
83	SRR15316433	B8	19980676	1998	North	2.3	2	38	Initial treatment	DS
84	SRR15316422	B99	19980677	1998	North	4.4	1	78	Initial treatment	DS
85	SRR15316411	B89	19980678	1998	North	2.2	2	45	Initial treatment	DS
86	SRR15315847	B79	19980679	1998	South	4.4	1	19	Initial treatment	DR
87	SRR15315846	B69	19980680	1998	South	2.3	1	46	Initial treatment	DS
88	SRR15316400	B59	19980681	1998	North	2.2	1	61	Initial treatment	DR
89	SRR15316389	B49	19980682	1998	North	2.3	1	52	Initial treatment	DS
90	SRR15316378	B39	19980683	1998	North	4.5	1	24	Initial treatment	DS
91	SRR15316032	B29	19980684	1998	North	2.1	1	32	Initial treatment	DS
92	SRR15316021	B19	19980685	1998	North	2.1	2	30	Initial treatment	DS
93	SRR15315845	B9	19980700	1998	South	4.5	1	75	Initial treatment	DS
94	SRR15315844	B100	19980718	1998	South	2.3	1	43	Initial treatment	DS
95	SRR15315732	B90	19980722	1998	East	2.1	1	36	Re-treatment	DS
96	SRR15316009	B70	19980728	1998	North	4.4	1	32	Initial treatment	DS
97	SRR15315792	B60	19980749	1998	West	2.3	1	62	Initial treatment	DS
98	SRR15315998	B50	19980750	1998	North	2.2	1	66	Initial treatment	DS
99	SRR15315842	B10	19980762	1998	South	4.4	1	60	Initial treatment	DS
100	SRR15315841	B40	19980763	1998	South	2.3	1	78	Initial treatment	DR
101	SRR15315840	B30	19980764	1998	South	2.2	1	22	Initial treatment	DS
102	SRR15315839	B20	19980765	1998	South	4.4	2	15	Initial treatment	DS
103	SRR15315987	D2	19980769	1998	North	2.1	1	39	Initial treatment	DS
104	SRR15315976	D4	19980776	1998	North	2.2	1	1	Initial treatment	DS
105	SRR15315965	D6	19980808	1998	North	2.3	1	47	Initial treatment	MDR
106	SRR15316611	D7	19980810	1998	Middle	2.2	1	58	Initial treatment	DS
107	SRR15315838	V65	19980813	1998	South	4.4	1	56	Initial treatment	MDR
108	SRR15316600	D9	19980821	1998	Middle	2.3	1	48	Re-treatment	MDR
109	SRR15315837	D10	19980828	1998	South	2.3	1	35	Initial treatment	DS
110	SRR15316589	D11	19980831	1998	Middle	2.2	1	53	Initial treatment	DS
111	SRR15315954	D12	19980858	1998	North	2.2	1	45	Initial treatment	DS
112	SRR15315943	D13	19980859	1998	North	4.4	2	35	Initial treatment	DS
113	SRR15315932	D14	19980862	1998	North	4.4	2	51	Initial treatment	DS
114	SRR15315921	D15	19980863	1998	North	4.4	1	26	Initial treatment	DS
115	SRR15315910	D16	19980864	1998	North	4.4	2	28	Initial treatment	DS
116	SRR15315836	V55	19980867	1998	South	2.1	1	57	Re-treatment	MDR
117	SRR15315898	D17	19980873	1998	North	2.3	1	38	Initial treatment	DS
118	SRR15315887	D18	19980874	1998	North	2.3	1	61	Initial treatment	DS
119	SRR15315876	D19	19980875	1998	North	2.2	1	35	Initial treatment	DS
120	SRR15315874	D20	19980879	1998	North	2.1	2	33	Initial treatment	DS
121	SRR15315873	D21	19980881	1998	North	2.3	2	63	Initial treatment	DS
122	SRR15315872	D22	19980882	1998	North	2.3	1	77	Initial treatment	DS
123	SRR15315835	D23	19980884	1998	South	4.4	1	61	Initial treatment	DS
124	SRR15316578	D24	19980888	1998	Middle	2.2	1	74	Initial treatment	DS
125	SRR15315834	D25	19980889	1998	South	2.2	2	30	Initial treatment	DS
126	SRR15315833	D26	19980890	1998	South	4.5	2	22	Initial treatment	DS
127	SRR15315721	D27	19980897	1998	East	4.4	1	62	Initial treatment	DS
128	SRR15315709	D28	19980898	1998	East	2.2	1	69	Initial treatment	DS
129	SRR15316371	D29	19980899	1998	East	2.2	1	46	Initial treatment	DS
130	SRR15315831	D30	19980911	1998	South	2.2	2	31	Re-treatment	DS
131	SRR15316360	D31	19980914	1998	East	2.1	2	12	Initial treatment	MDR
132	SRR15315830	D32	19980921	1998	South	4.5	1	57	Initial treatment	DS
133	SRR15316349	D33	19980927	1998	East	2.2	1	32	Re-treatment	MDR
134	SRR15316566	V62	19980938	1998	Middle	2.2	2	30	Initial treatment	DS
135	SRR15315829	D34	19980942	1998	South	2.3	1	43	Initial treatment	DR
136	SRR15315828	D35	19980943	1998	South	2.3	2	26	Initial treatment	DS
137	SRR15315871	V61	19980944	1998	North	4.2	1	37	Initial treatment	DS
138	SRR15315827	D36	19980945	1998	South	2.2	1	38	Re-treatment	MDR
139	SRR15316338	D37	19980969	1998	East	4.2	1	74	Initial treatment	DS
140	SRR15315826	D38	19980974	1998	South	4.2	1	40	Initial treatment	DS
141	SRR15316327	D39	19980977	1998	East	4.2	1	68	Initial treatment	DS
142	SRR15316315	D41	19980998	1998	East	2.2	2	33	Initial treatment	DR
143	SRR15316555	D42	19981007	1998	Middle	4.2	2	40	Initial treatment	DS
144	SRR15316544	V59	19981008	1998	Middle	2.2	2	38	Initial treatment	DS
145	SRR15315791	D44	19981013	1998	West	4.2	1	52	Initial treatment	DS
146	SRR15315825	D45	19981022	1998	South	2.2	1	42	Initial treatment	DS
147	SRR15315870	D46	19981025	1998	North	2.2	1	31	Re-treatment	MDR
148	SRR15316533	D47	19981026	1998	Middle	4.2	1	23	Initial treatment	DR
149	SRR15315824	D48	19981027	1998	South	4.2	2	52	Initial treatment	DS
150	SRR15315869	D49	19981037	1998	North	4.5	1	53	Initial treatment	MDR
151	SRR15315868	D50	19981038	1998	North	4.4	1	45	Re-treatment	MDR
152	SRR15315823	D54	19981051	1998	South	4.4	2	34	Re-treatment	MDR
153	SRR15315822	D55	19981057	1998	South	4.4	2	30	Initial treatment	MDR
154	SRR15315864	D56	19981060	1998	North	2.2	1	42	Initial treatment	DS
155	SRR15315863	D57	19981061	1998	North	4.2	1	39	Initial treatment	DS
156	SRR15315862	D58	19981062	1998	North	2.1	2	34	Initial treatment	DS
157	SRR15315861	D59	19981064	1998	North	2.3	2	1	Initial treatment	DS
158	SRR15315860	D60	19981065	1998	North	2.2	1	25	Initial treatment	DS
159	SRR15315859	D69	19981085	1998	North	2.2	1	75	Initial treatment	MDR
160	SRR15315858	D68	19981086	1998	North	2.2	1	52	Initial treatment	MDR
161	SRR15315857	D61	19981088	1998	North	2.2	2	33	Re-treatment	MDR
162	SRR15315820	D62	19981090	1998	South	4.4	1	34	Initial treatment	DS
163	SRR15315819	D63	19981091	1998	South	2.2	2	29	Initial treatment	DS
164	SRR15315818	D64	19981094	1998	South	4.5	1	28	Initial treatment	DS
165	SRR15315817	D65	19981095	1998	South	4.5	1	74	Initial treatment	DS
166	SRR15315816	D70	19981096	1998	South	2.3	2	19	Initial treatment	DS
167	SRR15315815	D66	19981097	1998	South	4.5	1	81	Initial treatment	DS
168	SRR15315856	D67	19981099	1998	North	2.2	2	51	Initial treatment	DS
169	SRR15316297	F73	20040829	2003	North	4.4	1	24.1315	Initial treatment	DR
170	SRR15316296	F74	20040830	2003	North	4.4	1	78.3753	Initial treatment	DS
171	SRR15316295	F75	20040832	2003	North	2.2	2	25.1781	Initial treatment	DS
172	SRR15316294	F76	20040833	2003	North	2.3	1	36.3014	Initial treatment	DS
173	SRR15315790	F77	20040860	2003	East	2.2	2	25.7781	Initial treatment	DS
174	SRR15315789	F78	20040861	2003	East	2.2	2	26.1918	Initial treatment	DS
175	SRR15315787	F79	20040862	2003	East	4.5	1	30.6137	Initial treatment	MDR
176	SRR15315786	F80	20040863	2003	East	2.3	1	52.4603	Initial treatment	DR
177	SRR15315785	F81	20040865	2003	East	2.3	2	30.3616	Initial treatment	DR
178	SRR15315784	F82	20040866	2003	East	2.3	2	46.4575	Initial treatment	DS
179	SRR15316292	F83	20040904	2003	North	2.3	1	38.3151	Re-treatment	DR
180	SRR15316291	F84	20040905	2003	North	2.3	1	37.8137	Initial treatment	DS
181	SRR15316290	F85	20040906	2003	North	2.3	1	54.263	Initial treatment	DR
182	SRR15316289	F86	20040907	2003	North	2.2	2	26.5726	Initial treatment	DS
183	SRR15316288	F87	20040908	2003	North	2.1	1	15.8986	Initial treatment	DR
184	SRR15316287	F88	20040909	2003	North	4.5	2	27.0986	Initial treatment	DS
185	SRR15316286	F89	20040910	2003	North	2.1	1	47.8493	Initial treatment	DS
186	SRR15316285	F90	20040911	2003	North	4.2	1	32.3863	Initial treatment	DR
187	SRR15316284	F91	20040912	2003	North	2.3	1	20.4192	Initial treatment	MDR
188	SRR15316283	F92	20040913	2003	North	2.3	1	23.7452	Initial treatment	DS
189	SRR15316281	F93	20040914	2003	North	2.3	1	31.6685	Initial treatment	DR
190	SRR15316280	F94	20040915	2003	North	2.3	1	29.2493	Initial treatment	DS
191	SRR15316279	F95	20040916	2003	North	2.3	1	30.0274	Initial treatment	DS
192	SRR15316278	F96	20040917	2003	North	2.3	2	30.5014	Initial treatment	DS
193	SRR15316277	F97	20040918	2003	North	2.3	1	47.5151	Initial treatment	DS
194	SRR15316276	F98	20040920	2003	North	4.5	1	39.6904	Initial treatment	DS
195	SRR15316275	F99	20040921	2003	North	2.3	1	55.4438	Initial treatment	DS
196	SRR15316274	F100	20040922	2003	North	2.2	1	61.4466	Re-treatment	DR
197	SRR15316273	F101	20040923	2003	North	2.3	1	22.3781	Initial treatment	DS
198	SRR15315783	F102	20040924	2003	East	4.4	1	44.0356	Initial treatment	DR
199	SRR15316184	F103	20040934	2003	South	4.5	1	36.6164	Initial treatment	DS
200	SRR15316183	F104	20040935	2003	South	2.3	1	38.7205	Re-treatment	DS
201	SRR15316181	F105	20040936	2003	South	2.1	2	43.1699	Initial treatment	DS
202	SRR15316180	F106	20040937	2003	South	4.5	1	42.3288	Initial treatment	DS
203	SRR15316179	F107	20040938	2003	South	4.5	2	27.7699	Initial treatment	DS
204	SRR15316178	F108	20040939	2003	South	4.5	2	64.0356	Initial treatment	DS
205	SRR15316272	F109	20040949	2003	North	2.3	1	33.674	Re-treatment	DS
206	SRR15316177	F110	20040942	2003	South	2.3	1	49.5096	Re-treatment	DR
207	SRR15316270	F111	20040945	2003	North	4.2	1	9.90137	Initial treatment	DS
208	SRR15316269	F113	20040962	2003	North	2.3	1	74.1041	Initial treatment	DR
209	SRR15316268	F114	20040961	2003	North	4.5	1	40.0795	Initial treatment	DS
210	SRR15316267	F115	20040955	2003	North	2.3	2	16.6712	Initial treatment	DR
211	SRR15316266	F116	20040951	2003	North	2.1	1	40.7808	Initial treatment	DS
212	SRR15316265	F117	20040953	2003	North	2.3	1	34.074	Initial treatment	DS
213	SRR15316264	F118	20040952	2003	North	4.5	1	32.0877	Re-treatment	MDR
214	SRR15316263	F120	20040965	2003	North	4.2	1	24.1479	Initial treatment	DS
215	SRR15316262	F121	20040947	2003	North	2.3	1	30.0712	Re-treatment	DR
216	SRR15316261	F122	20040948	2003	North	2.2	2	35.9452	Initial treatment	DS
217	SRR15316259	F123	20040967	2003	North	2.3	1	35.5644	Re-treatment	DS
218	SRR15316258	F124	20040954	2003	North	2.3	1	40.5918	Initial treatment	DS
219	SRR15315782	F125	20040980	2003	East	2.3	2	19.2658	Initial treatment	DS
220	SRR15316257	F127	20040975	2003	North	2.2	1	55.1507	Initial treatment	DS
221	SRR15316256	F128	20040943	2003	North	2.2	2	48.5918	Initial treatment	DS
222	SRR15315781	F129	20040983	2003	East	2.1	1	27.526	Initial treatment	DR
223	SRR15315780	F130	20040982	2003	East	2.3	1	74.6438	Initial treatment	DS
224	SRR15315779	F131	20040981	2003	East	2.2	1	54.5452	Initial treatment	DS
225	SRR15316255	F132	20040950	2003	North	2.3	1	26.5836	Initial treatment	DS
226	SRR15315778	F133	20040979	2003	East	2.3	2	29.8877	Initial treatment	DS
227	SRR15316254	F135	20040976	2003	North	4.5	1	48.7452	Initial treatment	DR
228	SRR15316253	F136	20040946	2003	North	4.4	1	26.0795	Initial treatment	DS
229	SRR15316252	F137	20040974	2003	North	2.1	1	32.737	Initial treatment	DS
230	SRR15316251	F138	20040944	2003	North	2.2	2	28.789	Initial treatment	DS
231	SRR15316250	F139	20040969	2003	North	4.4	1	28.3781	Initial treatment	DR
232	SRR15315776	F140	20040985	2003	East	4.4	1	65.3863	Initial treatment	DS
233	SRR15316176	F141	20040995	2003	South	2.2	1	18.6356	Initial treatment	DS
234	SRR15316175	F142	20040996	2003	South	2.3	1	48.411	Initial treatment	MDR
235	SRR15316174	F143	20040997	2003	South	4.4	1	42.0877	Initial treatment	DS
236	SRR15316173	F145	20040999	2003	South	2.1	1	37.4466	Initial treatment	DR
237	SRR15316248	F146	20041000	2003	North	4.5	2	41.0356	Initial treatment	DS
238	SRR15316247	F148	20041002	2003	North	2.3	1	50.7644	Initial treatment	DS
239	SRR15316246	F149	20041003	2003	North	2.3	1	21.7205	Initial treatment	DS
240	SRR15316245	F150	20041005	2003	North	2.2	1	17.9342	Initial treatment	DS
241	SRR15316244	F151	20041006	2003	North	2.3	1	56.5068	Initial treatment	DS
242	SRR15316243	F152	20041007	2003	North	2.2	1	24.5808	Initial treatment	DS
243	SRR15316242	F153	20041008	2003	North	2.3	2	56.2219	Initial treatment	DS
244	SRR15316241	F154	20041009	2003	North	2.3	2	18.4027	Initial treatment	DS
245	SRR15316240	F155	20041010	2003	North	2.2	2	49.0767	Initial treatment	DS
246	SRR15316239	F156	20041052	2003	North	2.3	1	48.6055	Initial treatment	DS
247	SRR15316237	F157	20041053	2003	North	2.1	1	37.5918	Initial treatment	DR
248	SRR15316236	F158	20041054	2003	North	4.2	1	23.9068	Initial treatment	DR
249	SRR15316235	F159	20041055	2003	North	4.4	0	NA	Initial treatment	DR
250	SRR15316234	F160	20041056	2003	North	2.3	1	81.4795	Initial treatment	DR
251	SRR15316233	F161	20041057	2003	North	4.4	2	61.1753	Initial treatment	DR
252	SRR15316232	F162	20041058	2003	North	2.2	1	46.1863	Initial treatment	DS
253	SRR15316231	F163	20041059	2003	North	2.3	1	57.8301	Initial treatment	DS
254	SRR15316230	F164	20041060	2003	North	2.3	1	57.4384	Initial treatment	DR
255	SRR15316229	F165	20041061	2003	North	2.3	1	36.589	Initial treatment	DS
256	SRR15316228	F166	20041062	2003	North	2.3	1	19.5781	Initial treatment	MDR
257	SRR15316226	F167	20041063	2003	North	2.1	1	46.9233	Initial treatment	DR
258	SRR15316225	F169	20041065	2003	North	2.3	1	16.8219	Initial treatment	DR
259	SRR15315775	G01	20040054	2003	East	2.2	1	38.3342	Initial treatment	DR
260	SRR15316136	G02	20040073	2003	West	2.3	1	56.4685	Initial treatment	DS
261	SRR15316135	G03	20040074	2003	West	4.4	1	47.0685	Initial treatment	DS
262	SRR15316134	G04	20040075	2003	West	4.2	1	60.1288	Initial treatment	DS
263	SRR15316133	G06	20040077	2003	West	2.3	2	48.7644	Initial treatment	DS
264	SRR15315774	G07	20040080	2003	East	2.2	2	23.4301	Initial treatment	DS
265	SRR15315773	G08	20040081	2003	East	2.2	2	43.7589	Initial treatment	DS
266	SRR15315772	G10	20040083	2003	East	2.2	2	57.5479	Re-treatment	DS
267	SRR15315771	G11	20040084	2003	East	2.1	1	72.4356	Re-treatment	DR
268	SRR15315770	G12	20040085	2003	East	4.5	1	23.6384	Initial treatment	DS
269	SRR15315769	G13	20040086	2003	East	4.4	1	33.1644	Re-treatment	DS
270	SRR15316172	G14	20040154	2003	South	4.5	2	27.3616	Initial treatment	DS
271	SRR15316170	G15	20040155	2003	South	2.2	1	24.1836	Initial treatment	DR
272	SRR15316169	G16	20040156	2003	South	2.3	1	74.1726	Initial treatment	DS
273	SRR15316132	G17	20040161	2003	West	2.3	1	67.2192	Initial treatment	DS
274	SRR15316131	G18	20040162	2003	West	2.3	1	26.6247	Initial treatment	DS
275	SRR15316130	G19	20040163	2003	West	4.5	1	39.126	Initial treatment	DS
276	SRR15315768	G20	20040245	2003	East	4.4	1	54.9041	Initial treatment	DS
277	SRR15315767	G21	20040246	2003	East	2.2	2	29.6603	Initial treatment	DS
278	SRR15315765	G22	20040247	2003	East	2.2	1	66.9671	Re-treatment	MDR
279	SRR15315764	G23	20040248	2003	East	2.2	1	49.7397	Initial treatment	DS
280	SRR15315763	G25	20040250	2003	East	2.3	1	55.4849	Re-treatment	DR
281	SRR15315762	G26	20040251	2003	East	4.4	1	52.4137	Initial treatment	DS
282	SRR15315761	G27	20040252	2003	East	2.3	1	61.2192	Initial treatment	DS
283	SRR15315760	G28	20040253	2003	East	4.2	2	41.4603	Initial treatment	DS
284	SRR15315759	G29	20040254	2003	East	2.2	2	39.0575	Initial treatment	DS
285	SRR15315758	G33	20040003	2003	East	2.3	1	60.6329	Re-treatment	DS
286	SRR15315757	G35	20040005	2003	East	2.3	1	27.7479	Initial treatment	MDR
287	SRR15315756	G36	20040007	2003	East	2.3	2	27.3151	Initial treatment	DR
288	SRR15315753	G39	20040010	2003	East	2.2	1	44.2658	Re-treatment	DS
289	SRR15315752	G40	20040011	2003	East	2.3	2	22.937	Initial treatment	DR
290	SRR15315751	G41	20040012	2003	East	4.5	1	45.1726	Initial treatment	DS
291	SRR15316168	G42	20040045	2003	South	2.2	2	32.5589	Initial treatment	DS
292	SRR15316167	G43	20040047	2003	South	2.1	1	40.4055	Initial treatment	DR
293	SRR15316166	G44	20040049	2003	South	4.4	1	41.8877	Initial treatment	DR
294	SRR15316165	G45	20040050	2003	South	4.4	2	30.389	Initial treatment	DS
295	SRR15315750	G46	20040051	2003	East	4.4	1	81.5205	Initial treatment	DS
296	SRR15315749	G47	20040052	2003	East	2.2	1	64.1507	Initial treatment	DR
297	SRR15315748	G48	20040053	2003	East	2.3	2	66.8411	Initial treatment	DS
298	SRR15315747	G49	20040462	2003	East	2.3	1	74.4219	Initial treatment	DS
299	SRR15315746	G50	20040463	2003	East	2.2	1	56.4603	Initial treatment	DS
300	SRR15315745	G51	20040464	2003	East	4.4	1	57.2959	Initial treatment	DS
301	SRR15315744	G52	20040465	2003	East	2.3	1	38.5342	Initial treatment	DS
302	SRR15315742	G53	20040466	2003	East	2.1	1	40.4	Initial treatment	DS
303	SRR15315741	G54	20040467	2003	East	2.3	1	NA	Initial treatment	DS
304	SRR15316129	G55	20040480	2003	West	2.3	1	50.0164	Initial treatment	DS
305	SRR15316128	G56	20040481	2003	West	2.3	1	74.3534	Initial treatment	DS
306	SRR15316126	G57	20040484	2003	West	2.2	1	NA	Initial treatment	DS
307	SRR15315740	G59	20040504	2003	East	2.3	1	22.3918	Re-treatment	MDR
308	SRR15315739	G60	20040505	2003	East	2.1	2	26.0685	Initial treatment	DS
309	SRR15315738	G61	20040506	2003	East	2.2	1	10.326	Initial treatment	DS
310	SRR15315737	G63	20040508	2003	East	2.2	2	35.1945	Initial treatment	DS
311	SRR15315736	G64	20040509	2003	East	2.3	1	76.4219	Initial treatment	DS
312	SRR15315735	G65	20040510	2003	East	4.5	1	27.1178	Initial treatment	DR
313	SRR15316224	G66	20040556	2003	North	4.5	1	67.1808	Re-treatment	DS
314	SRR15316223	G67	20040559	2003	North	4.5	2	36.3918	Initial treatment	DS
315	SRR15316222	G68	20040560	2003	North	2.3	1	30.6658	Initial treatment	DS
316	SRR15316221	G69	20040561	2003	North	2.3	1	33.0575	Re-treatment	MDR
317	SRR15316220	G70	20040562	2003	North	2.3	1	NA	Initial treatment	DS
318	SRR15316335	G71	20040563	2003	Middle	2.3	1	24.8247	Initial treatment	DS
319	SRR15316334	G72	20040564	2003	Middle	2.3	2	25.1534	Initial treatment	DS
320	SRR15316333	G73	20040566	2003	Middle	2.3	1	65.7397	Initial treatment	DR
321	SRR15316164	G74	20040575	2003	South	2.3	1	69.2164	Initial treatment	DS
322	SRR15316163	G75	20040577	2003	South	2.3	1	21.3945	Initial treatment	DS
323	SRR15316162	G76	20040579	2003	South	2.3	1	23.9178	Initial treatment	DR
324	SRR15316125	G78	20040581	2003	West	4.4	1	66.5288	Initial treatment	DS
325	SRR15316124	G86	20040592	2003	West	2.3	2	58.4411	Initial treatment	DS
326	SRR15316123	G87	20040593	2003	West	4.5	1	67.674	Initial treatment	DS
327	SRR15316122	G88	20040594	2003	West	2.3	1	55.4986	Initial treatment	DS
328	SRR15316219	G89	20040614	2003	North	2.3	1	59.1836	Initial treatment	DS
329	SRR15316218	G90	20040616	2003	North	2.3	1	41.0164	Initial treatment	DS
330	SRR15315734	G91	20040443	2003	East	4.5	1	36.4466	Initial treatment	DR
331	SRR15315733	G93	20040440	2003	East	2.2	2	71.137	Initial treatment	DR
332	SRR15315731	G94	20040441	2003	East	4.5	1	31.5671	Initial treatment	DS
333	SRR15315730	G95	20040442	2003	East	2.2	1	40.4164	Initial treatment	DS
334	SRR15315729	G96	20040438	2003	East	2.2	1	23.3863	Initial treatment	DS
335	SRR15315728	G97	20040439	2003	East	2.3	1	34.7315	Re-treatment	DS
336	SRR15316161	G98	20040435	2003	South	2.2	1	38.589	Re-treatment	DS
337	SRR15316159	G99	20040436	2003	South	2.3	2	24.4137	Initial treatment	DS
338	SRR15316158	G102	20040431	2003	South	2.3	1	21.5151	Initial treatment	DS
339	SRR15316157	G104	20040437	2003	South	4.2	1	49.6	Initial treatment	DS
340	SRR15316156	G105	20040428	2003	South	2.1	1	36.3397	Re-treatment	DR
341	SRR15316155	G110	20040427	2003	South	2.3	2	32.3753	Initial treatment	DS
342	SRR15316121	G111	20040402	2003	West	2.1	2	17.5397	Initial treatment	DS
343	SRR15316120	G114	20040398	2003	West	2.3	1	NA	Initial treatment	DS
344	SRR15316119	G115	20040399	2003	West	2.3	1	58.274	Initial treatment	DR
345	SRR15316118	G117	20040396	2003	West	2.3	1	72.2219	Initial treatment	DS
346	SRR15316217	G121	20040704	2003	North	2.3	1	50.6712	Initial treatment	DR
347	SRR15316154	G123	20040672	2003	South	4.4	2	33.411	Initial treatment	DS
348	SRR15316153	G126	20040654	2003	South	2.1	1	28.0767	Initial treatment	DS
349	SRR15316152	G128	20040669	2003	South	4.4	1	60.8164	Initial treatment	DS
350	SRR15316151	G129	20040655	2003	South	2.1	1	23.2849	Initial treatment	DS
351	SRR15316150	G130	20040667	2003	South	4.5	1	69.9096	Initial treatment	DS
352	SRR15316332	G131	20040646	2003	Middle	2.2	1	24.8	Initial treatment	DS
353	SRR15315727	G132	20040644	2003	East	2.2	1	43.6027	Initial treatment	DS
354	SRR15316331	G133	20040645	2003	Middle	2.3	2	NA	Initial treatment	DS
355	SRR15316330	G134	20040647	2003	Middle	2.2	1	35.8384	Initial treatment	DS
356	SRR15316215	G135	20040698	2003	North	2.3	1	NA	Initial treatment	DR
357	SRR15315726	G136	20040639	2003	East	2.3	1	37.189	Initial treatment	DR
358	SRR15315725	G137	20040642	2003	East	4.5	1	30.6849	Initial treatment	DS
359	SRR15315724	G138	20040643	2003	East	2.3	1	68.4603	Re-treatment	DS
360	SRR15315723	G139	20040640	2003	East	2.3	2	22.2	Initial treatment	MDR
361	SRR15315722	G140	20040641	2003	East	4.5	2	27.4658	Initial treatment	DS
362	SRR15315720	G141	20040633	2003	East	2.1	2	28.2301	Initial treatment	DS
363	SRR15315719	G142	20040634	2003	East	2.2	1	71.4822	Initial treatment	DS
364	SRR15315717	G143	20040636	2003	East	2.3	1	62.1534	Re-treatment	DS
365	SRR15315716	G144	20040637	2003	East	2.2	2	47.6164	Initial treatment	DS
366	SRR15316214	G145	20040617	2003	North	4.5	1	30.3151	Initial treatment	DS
367	SRR15315715	G146	20040629	2003	East	2.3	1	36.863	Initial treatment	DS
368	SRR15315714	G147	20040632	2003	East	2.2	1	28.526	Initial treatment	DS
369	SRR15315713	G148	20040631	2003	East	2.2	1	34.4493	Initial treatment	DS
370	SRR15315712	G149	20040630	2003	East	2.3	2	31.926	Initial treatment	DS
371	SRR15315711	G150	20040635	2003	East	2.2	2	18.8603	Initial treatment	DS
372	SRR15316213	G152	20040781	2003	North	2.2	1	56.6247	Initial treatment	DR
373	SRR15316212	G154	20040826	2003	North	2.2	2	33.5041	Initial treatment	DS
374	SRR15316211	G155	20040783	2003	North	2.3	1	31.5863	Re-treatment	DS
375	SRR15316210	G156	20040780	2003	North	4.4	1	24.1781	Initial treatment	DS
376	SRR15316209	G157	20040779	2003	North	4.4	1	31.9315	Initial treatment	DS
377	SRR15316117	G158	20040777	2003	West	2.1	2	78.3699	Initial treatment	MDR
378	SRR15316115	G161	20040773	2003	West	4.4	1	65.1945	Initial treatment	DS
379	SRR15316114	G162	20040774	2003	West	2.3	1	80.6082	Initial treatment	DS
380	SRR15316113	G163	20040771	2003	West	4.4	2	71.6849	Initial treatment	DS
381	SRR15315710	G166	20040745	2003	East	2.2	1	63.8685	Initial treatment	DR
382	SRR15315708	G167	20040746	2003	East	2.3	1	41.6685	Initial treatment	DS
383	SRR15316329	G168	20040731	2003	Middle	4.5	1	22.0548	Initial treatment	DS
384	SRR15315707	G169	20040743	2003	East	2.3	2	56.0438	Initial treatment	DS
385	SRR15316208	G170	20040711	2003	North	4.4	2	22.5808	Initial treatment	DR
386	SRR15316207	G171	20040712	2003	North	2.2	1	46.9068	Re-treatment	DS
387	SRR15315706	G172	20040744	2003	East	2.3	1	54.3753	Initial treatment	DR
388	SRR15316206	G174	20040708	2003	North	2.2	1	29.6795	Initial treatment	DS
389	SRR15316203	G176	20040706	2003	North	2.2	2	22.937	Initial treatment	DS
390	SRR15316202	G178	20040705	2003	North	2.2	1	39.5808	Initial treatment	DS
391	SRR15316201	H27	20040121	2003	North	2.3	2	55.5781	Initial treatment	DS
392	SRR15316328	H28	20040310	2003	Middle	2.3	1	38.7699	Initial treatment	DS
393	SRR15315705	H29	20040257	2003	East	4.5	1	50.0904	Initial treatment	DR
394	SRR15316326	H32	20040277	2003	Middle	2.3	2	64.1945	Initial treatment	DS
395	SRR15316325	H33	20040314	2003	Middle	2.3	2	66.4	Re-treatment	DR
396	SRR15316200	H34	20040286	2003	North	2.3	1	33.1836	Initial treatment	DS
397	SRR15316324	H36	20040316	2003	Middle	4.5	1	72.5178	Initial treatment	DS
398	SRR15316323	H38	20040280	2003	Middle	2.3	2	25.0877	Initial treatment	DS
399	SRR15315704	H39	20040258	2003	East	2.2	1	31.1014	Initial treatment	DS
400	SRR15315703	H40	20040256	2003	East	2.1	1	68.2795	Re-treatment	DS
401	SRR15316322	H47	20040101	2003	Middle	2.3	1	75.9205	Re-treatment	MDR
402	SRR15316321	H54	20040307	2003	Middle	4.2	1	81.1096	Initial treatment	DS
403	SRR15316320	H55	20040308	2003	Middle	2.3	1	35.0137	Initial treatment	DS
404	SRR15316199	H56	20040288	2003	North	2.3	1	28.7205	Re-treatment	DS
405	SRR15316319	H57	20040311	2003	Middle	2.3	2	17.9096	Initial treatment	DR
406	SRR15316318	H58	20040309	2003	Middle	2.3	1	68.0959	Initial treatment	DS
407	SRR15316198	H59	20040287	2003	North	4.4	1	44.9534	Initial treatment	DS
408	SRR15316317	H63	20040125	2003	Middle	2.2	1	28.1918	Re-treatment	MDR
409	SRR15315702	H65	20040298	2003	East	2.2	1	47.5863	Re-treatment	MDR
410	SRR15316374	H66	20040300	2003	East	2.3	1	67.7123	Initial treatment	MDR
411	SRR15316373	H67	20040302	2003	East	2.3	1	47.1151	Re-treatment	MDR
412	SRR15316372	H68	20040305	2003	East	2.3	1	60.2685	Initial treatment	MDR
413	SRR15316197	H71	20040492	2003	North	2.2	1	27.0384	Initial treatment	MDR
414	SRR15316196	H72	20040928	2003	North	4.4	1	NA	Initial treatment	MDR
415	SRR15316370	H74	20040843	2003	East	2.3	2	38.1808	Re-treatment	MDR
416	SRR15316369	H75	20040605	2003	East	2.3	1	41.6	Re-treatment	MDR
417	SRR15316368	H76	20040835	2003	East	2.3	1	41.6219	Initial treatment	MDR
418	SRR15316314	H77	20040601	2003	Middle	2.2	1	35.9945	Re-treatment	MDR
419	SRR15316367	H78	20040722	2003	East	2.1	1	39.1452	Initial treatment	MDR
420	SRR15316366	H80	20040606	2003	East	2.3	2	37.011	Re-treatment	MDR
421	SRR15316365	H81	20040570	2003	East	2.3	1	46.9096	Re-treatment	MDR
422	SRR15316148	K1	20040664	2003	South	4.4	1	NA	Re-treatment	MDR
423	SRR15316364	K2	20040956	2003	East	4.4	1	56.5288	Re-treatment	MDR
424	SRR15316363	K3	20040957	2003	East	4.4	2	17.0575	Initial treatment	MDR
425	SRR15316195	K5	20040896	2003	North	2.2	1	32.6	Initial treatment	DS
426	SRR15316362	K7	20040867	2003	East	4.4	1	57.5233	Re-treatment	MDR
427	SRR15316361	L5	20040375	2003	East	4.4	2	NA	Initial treatment	MDR
428	SRR15316112	U1	20040389	2003	West	2.3	1	77.3616	Initial treatment	DS
429	SRR15316111	U2	20040589	2003	West	2.3	2	85.6082	Initial treatment	DR
430	SRR15316110	U3	20040770	2003	West	2.3	1	17.2959	Initial treatment	DS
431	SRR15316109	U4	20040776	2003	West	2.3	1	41.5863	Initial treatment	DS
432	SRR15316108	U5	20040403	2003	West	4.4	1	46.6548	Re-treatment	MDR
433	SRR15316359	U6	20040440	2003	East	2.3	2	71.137	Initial treatment	DR
434	SRR15316107	U7	20040392	2003	West	2.3	2	55.6192	Initial treatment	DS
435	SRR15316106	U8	20040584	2003	West	2.2	1	61.611	Initial treatment	DS
436	SRR15316194	U9	20040815	2003	North	2.3	1	49.1808	Initial treatment	DS
437	SRR15316192	U10	20040782	2003	North	2.2	1	36.3151	Initial treatment	DS
438	SRR15316104	U11	20040481	2003	West	2.2	1	74.3534	Initial treatment	DS
439	SRR15316313	U12	20040691	2003	Middle	2.3	1	71.7726	Initial treatment	MDR
440	SRR15316103	U13	20040585	2003	West	2.2	1	NA	#N/A	DS
441	SRR15316102	U16	20040485	2003	West	2.3	2	57.6055	Initial treatment	DS
442	SRR15316147	U17	20040434	2003	South	2.3	1	26.1699	Initial treatment	DS
443	SRR15316101	U18	20040590	2003	West	2.2	1	54.3589	Re-treatment	MDR
444	SRR15316146	U19	20040429	2003	South	2.2	1	17.1205	Initial treatment	DS
445	SRR15316100	U20	20040588	2003	West	2.1	1	72.2575	Initial treatment	DS
446	SRR15316099	U21	20040580	2003	West	2.3	1	72.5836	Initial treatment	DS
447	SRR15316098	U22	20040582	2003	West	2.3	1	54.3123	Initial treatment	DS
448	SRR15316097	U24	20040401	2003	West	2.3	1	58.0685	Initial treatment	DR
449	SRR15316358	U25	20040002	2003	East	2.1	2	23.263	Initial treatment	DS
450	SRR15316357	U26	20040008	2003	East	2.3	1	61.2932	Initial treatment	DS
451	SRR15316356	U27	20040009	2003	East	4.5	1	30.3616	Initial treatment	DS
452	SRR15316355	U29	20040057	2003	East	2.1	2	25.8164	Initial treatment	DS
453	SRR15316312	U31	20040093	2003	Middle	2.2	1	21.726	Initial treatment	DS
454	SRR15316096	U32	20040076	2003	West	2.3	1	59.674	Initial treatment	DS
455	SRR15316311	U33	20040094	2003	Middle	2.2	1	22.5753	Initial treatment	DS
456	SRR15316145	U34	20040107	2003	South	4.5	1	72.6247	Re-treatment	DS
457	SRR15316191	U36	20040709	2003	North	2.3	2	64.6082	Initial treatment	DS
458	SRR15316190	U37	20040710	2003	North	2.3	2	31.5863	Initial treatment	DS
459	SRR15316354	U39	20040055	2003	East	4.5	2	36.6822	Initial treatment	DS
460	SRR15316310	U40	20040092	2003	Middle	2.2	1	23.1863	Initial treatment	DS
461	SRR15316309	U42	20040104	2003	Middle	2.2	2	35.8575	Initial treatment	MDR
462	SRR15316308	U43	20040095	2003	Middle	2.3	1	67.9808	Initial treatment	DR
463	SRR15316353	U44	20040001	2003	East	4.4	1	39.7288	Initial treatment	DS
464	SRR15316307	U45	20040102	2003	Middle	2.3	1	55.8164	Initial treatment	DS
465	SRR15316095	U46	20040769	2003	West	2.3	1	NA	Initial treatment	DS
466	SRR15316189	U47	20040707	2003	North	2.1	1	70.9699	Initial treatment	DS
467	SRR15316188	U48	20040119	2003	North	4.4	1	46.9973	Initial treatment	DS
468	SRR15316352	U49	20040130	2003	East	4.5	2	19.1014	Initial treatment	DS
469	SRR15316351	U52	20040181	2003	East	2.2	1	34.0247	Initial treatment	DR
470	SRR15316350	U53	20040178	2003	East	2.3	2	70.4548	Initial treatment	DS
471	SRR15316144	U54	20040137	2003	South	2.2	2	33.3288	Initial treatment	DS
472	SRR15316143	U55	20040670	2003	South	4.4	2	25.1014	Initial treatment	DS
473	SRR15316187	U56	20040828	2003	North	2.1	1	29.5616	Initial treatment	DS
474	SRR15316306	U57	20040313	2003	Middle	2.1	1	19.0384	Initial treatment	DS
475	SRR15316092	U59	20040397	2003	West	2.3	1	72.2219	Initial treatment	DS
476	SRR15316348	U60	20040180	2003	East	2.2	2	22.6822	Initial treatment	DR
477	SRR15316347	U61	20040259	2003	East	2.3	1	46.3452	Initial treatment	DS
478	SRR15316091	U62	20040393	2003	West	4.4	1	48.2247	Initial treatment	DS
479	SRR15316346	U63	20040183	2003	East	2.3	1	25.5425	Initial treatment	DS
480	SRR15316090	U64	20040166	2003	West	2.2	1	#VALUE!	Initial treatment	DS
481	SRR15316089	U65	20040167	2003	West	2.3	2	55.1726	Initial treatment	DS
482	SRR15316345	U66	20040249	2003	East	2.2	1	69.7397	Initial treatment	DS
483	SRR15316088	U67	20040165	2003	West	2.3	1	70.7781	Initial treatment	DS
484	SRR15316344	U69	20040182	2003	East	2.3	1	26.6055	Initial treatment	DS
485	SRR15316087	U70	20040395	2003	West	2.3	1	73.6822	Initial treatment	DS
486	SRR15316343	U71	20040184	2003	East	2.3	1	23.7315	Initial treatment	DR
487	SRR15316342	U88	20040375	2003	East	4.4	2	NA	Initial treatment	MDR
488	SRR15316086	V1	20040079	2003	West	2.3	1	48.8438	Re-treatment	DR
489	SRR15316085	V3	20040400	2003	West	2.3	1	78.7671	Initial treatment	DR
490	SRR15316084	V5	20040078	2003	West	2.2	2	41.6932	Initial treatment	DS
491	SRR15316142	V8	20040140	2003	South	4.5	1	NA	Re-treatment	DS
492	SRR15316341	V10	20040059	2003	East	4.5	2	70.2055	Re-treatment	MDR
493	SRR15316083	V11	20040479	2003	West	2.3	2	70.7808	Re-treatment	DS
494	SRR15316081	V12	20040394	2003	West	2.3	1	74.3178	Initial treatment	DS
495	SRR15316305	V13	20040100	2003	Middle	2.2	1	66.2384	Re-treatment	MDR
496	SRR15316303	V14	20040337	2003	Middle	2.2	1	28.5699	Re-treatment	MDR
497	SRR15316186	V15	20040212	2003	North	2.3	1	22.3562	Re-treatment	MDR
498	SRR15316302	V16	20040596	2003	Middle	4.4	1	36.8411	Re-treatment	MDR
499	SRR15316340	V18	20040004	2003	East	4.5	2	25.3589	Initial treatment	DS
500	SRR15316080	V19	20040591	2003	West	2.3	1	46.8685	Initial treatment	DR
501	SRR15316185	V23	20040789	2003	North	4.4	2	64.1014	Initial treatment	MDR
502	SRR15316301	V27	20040098	2003	Middle	2.3	1	59.5096	Initial treatment	DR
503	SRR15316339	V28	20040507	2003	East	2.2	2	40.3753	Initial treatment	DS
504	SRR15316337	V29	20040864	2003	East	2.3	2	38.2	Initial treatment	DS
505	SRR15316300	V30	20040315	2003	Middle	4.4	1	22.2356	Initial treatment	DR
506	SRR15316141	V31	20040425	2003	South	2.3	2	42.9507	Re-treatment	MDR
507	SRR15316140	V32	20040139	2003	South	4.4	0	NA	Initial treatment	DR
508	SRR15316139	V34	20040143	2003	South	4.4	2	28.9178	Initial treatment	DR
509	SRR15316336	V35	20040134	2003	East	2.3	2	NA	Re-treatment	MDR
510	SRR15316137	V36	20040135	2003	South	2.3	1	54.5452	Initial treatment	DS
511	SRR15316079	V38	20040587	2003	West	2.3	2	15.8795	Initial treatment	DS
512	SRR15316299	V39	20040099	2003	Middle	2.1	1	23.3534	Initial treatment	DS
513	SRR15316298	V40	20040444	2003	Middle	2.3	1	23.3781	Initial treatment	DS
514	SRR15316016	F50	20080085	2008	South	2.2	2	34	Initial treatment	DS
515	SRR15316015	F45	20080086	2008	South	4.5	1	56	Initial treatment	DS
516	SRR15316014	E22	20080087	2008	South	2.3	1	39	Initial treatment	DS
517	SRR15316013	F52	20080088	2008	South	2.3	2	47	Initial treatment	DR
518	SRR15316012	F69	20080089	2008	South	2.3	1	67	Initial treatment	DR
519	SRR15316011	E24	20080090	2008	South	2.3	1	71	Initial treatment	DR
520	SRR15316008	F176	20080091	2008	South	2.3	1	20	Initial treatment	DS
521	SRR15316007	F56	20080092	2008	South	2.3	2	25	Initial treatment	DS
522	SRR15316006	E26	20080093	2008	South	2.3	1	21	Initial treatment	DS
523	SRR15316005	E92	20080094	2008	South	2.1	2	58	Re-treatment	MDR
524	SRR15316004	E99	20080095	2008	South	2.3	1	74	Initial treatment	DS
525	SRR15316003	E83	20080096	2008	South	2.3	2	82	Initial treatment	DR
526	SRR15316002	E136	20080097	2008	South	4.5	1	36	Re-treatment	DR
527	SRR15316001	E126	20080098	2008	South	2.3	2	25	Initial treatment	DR
528	SRR15316000	E118	20080099	2008	South	2.3	1	31	Initial treatment	DS
529	SRR15315999	E94	20080100	2008	South	2.3	1	38	Initial treatment	DR
530	SRR15315997	E56	20080101	2008	South	2.3	2	33	Initial treatment	DS
531	SRR15315996	E39	20080102	2008	South	4.4	1	33	Initial treatment	DS
532	SRR15315995	E44	20080103	2008	South	2.2	2	17	Initial treatment	DS
533	SRR15315994	F187	20080104	2008	South	2.3	1	30	Re-treatment	MDR
534	SRR15315993	E43	20080105	2008	South	2.3	1	25	Initial treatment	DS
535	SRR15315992	I79	20090213	2008	South	2.2	1	27	Initial treatment	DS
536	SRR15315991	I80	20090214	2008	South	2.1	1	29	Initial treatment	DS
537	SRR15315990	I7	20090216	2008	South	2.2	1	35	Initial treatment	DR
538	SRR15315989	I9	20090217	2008	South	4.5	1	43	Initial treatment	DS
539	SRR15315988	I83	20090218	2008	South	2.3	1	38	Initial treatment	DS
540	SRR15315986	I88	20090207	2008	South	2.3	1	60	Initial treatment	DS
541	SRR15315985	I89	20090208	2008	South	2.3	2	29	Initial treatment	DS
542	SRR15315984	I11	20090209	2008	South	4.5	1	81	Initial treatment	DS
543	SRR15315983	F12	20090210	2008	South	2.2	2	74	Initial treatment	MDR
544	SRR15315982	I87	20090211	2008	South	2.3	1	27	Initial treatment	DS
545	SRR15315981	I4	20090212	2008	South	2.1	1	56	Initial treatment	DS
546	SRR15315980	I82	20090219	2008	South	2.2	2	41	Initial treatment	DS
547	SRR15315979	I81	20090215	2008	South	2.3	2	35	Initial treatment	MDR
548	SRR15315978	I142	20090555	2008	South	4.2	1	42	Initial treatment	MDR
549	SRR15315977	E48	20080142	2008	South	2.3	2	38	Initial treatment	DR
550	SRR15315975	E5	20080143	2008	South	4.5	1	42	Re-treatment	DR
551	SRR15315974	I36	20090422	2008	South	4.4	1	58	Initial treatment	DS
552	SRR15315973	I75	20090419	2008	South	4.5	1	64	Initial treatment	DS
553	SRR15315972	I72	20090420	2008	South	4.5	1	39	Initial treatment	MDR
554	SRR15315971	I73	20090421	2008	South	4.5	1	35	Initial treatment	DS
555	SRR15315970	I95	20090561	2008	South	4.5	2	35	Re-treatment	DS
556	SRR15315969	I155	20090562	2008	South	4.5	1	52	Initial treatment	DS
557	SRR15315968	I154	20090563	2008	South	4.4	1	41	Initial treatment	DR
558	SRR15315967	I105	20090565	2008	South	4.4	1	49	Initial treatment	DR
559	SRR15315966	I103	20090564	2008	South	4.4	1	54	Initial treatment	DS
560	SRR15315964	I99	20090567	2008	South	4.4	1	66	Re-treatment	MDR
561	SRR15315963	I164	20090568	2008	South	4.5	1	59	Re-treatment	DR
562	SRR15315962	I148	20090569	2008	South	2.3	2	20	Initial treatment	DS
563	SRR15315961	I111	20090570	2008	South	2.3	1	58	Initial treatment	DR
564	SRR15315960	I124	20090571	2008	South	2.2	2	39	Initial treatment	DR
565	SRR15315959	F24	20090627	2008	South	4.4	1	44	Initial treatment	DS
566	SRR15315958	E76	20090630	2008	South	2.1	2	38	Initial treatment	DR
567	SRR15315957	E91	20090631	2008	South	2.3	2	53	Re-treatment	DS
568	SRR15315956	E31	20090632	2008	South	2.3	1	45	Initial treatment	DS
569	SRR15315955	E123	20090628	2008	South	4.5	2	49	Re-treatment	MDR
570	SRR15316548	I25	20090388	2008	Middle	4.5	1	21	Initial treatment	DS
571	SRR15316547	I34	20090389	2008	Middle	2.3	1	20	Initial treatment	DS
572	SRR15316546	I1	20090390	2008	Middle	2.1	1	73	Re-treatment	DR
573	SRR15316545	F71	20090055	2008	Middle	2.1	1	27	Initial treatment	DS
574	SRR15316543	F59	20090054	2008	Middle	2.2	2	24	Initial treatment	DS
575	SRR15316542	F184	20090053	2008	Middle	2.2	1	21	Initial treatment	DS
576	SRR15316541	I53	20090386	2008	Middle	2.3	1	17	Initial treatment	DR
577	SRR15316540	F185	20090056	2008	Middle	2.1	2	76	Initial treatment	DS
578	SRR15316539	I57	20090395	2008	Middle	4.5	1	63	Initial treatment	DR
579	SRR15316538	I31	20090397	2008	Middle	2.1	1	26	Re-treatment	DS
580	SRR15316537	I44	20090392	2008	Middle	2.3	2	36	Initial treatment	DS
581	SRR15316536	I85	20090394	2008	Middle	2.2	1	24	Initial treatment	DS
582	SRR15316535	I30	20090399	2008	Middle	2.1	2	37	Initial treatment	DS
583	SRR15316534	I86	20090393	2008	Middle	2.1	2	18	Initial treatment	DR
584	SRR15316532	I76	20090396	2008	Middle	2.3	1	52	Initial treatment	DS
585	SRR15316531	I29	20090507	2008	Middle	2.2	2	28	Initial treatment	DS
586	SRR15316530	I50	20090506	2008	Middle	2.3	1	32	Initial treatment	DS
587	SRR15316529	I60	20090504	2008	Middle	2.3	2	45	Initial treatment	DS
588	SRR15316528	I14	20090436	2008	Middle	4.5	1	40	Initial treatment	DS
589	SRR15316527	I70	20090438	2008	Middle	4.4	1	26	Initial treatment	DS
590	SRR15316526	F62	20080072	2008	Middle	2.3	1	28	Re-treatment	MDR
591	SRR15316525	I92	20080069	2008	Middle	2.2	2	39	Re-treatment	MDR
592	SRR15316524	I93	20080139	2008	Middle	2.1	1	28	Initial treatment	MDR
593	SRR15316523	F53	20090130	2008	Middle	2.1	1	24	Initial treatment	DS
594	SRR15316521	F40	20080026	2008	Middle	2.2	2	26	Initial treatment	DS
595	SRR15316520	F48	20080027	2008	Middle	2.3	2	21	Initial treatment	DS
596	SRR15316519	F186	20080028	2008	Middle	2.2	1	28	Initial treatment	DS
597	SRR15316518	F179	20080029	2008	Middle	2.1	1	22	Initial treatment	DS
598	SRR15316517	F172	20080023	2008	Middle	4.5	1	53	Initial treatment	DS
599	SRR15316516	F55	20080024	2008	Middle	2.2	1	29	Initial treatment	DS
600	SRR15316515	F28	20080025	2008	Middle	2.3	1	27	Re-treatment	DS
601	SRR15316514	F11	20090031	2008	Middle	4.5	1	73	Initial treatment	DS
602	SRR15316513	E140	20090023	2008	Middle	2.3	1	77	Initial treatment	DS
603	SRR15316512	E66	20090024	2008	Middle	2.2	2	31	Initial treatment	DR
604	SRR15316510	E135	20090025	2008	Middle	2.3	1	27	Re-treatment	DS
605	SRR15316509	E7	20090026	2008	Middle	2.2	2	35	Initial treatment	DS
606	SRR15316508	E127	20090027	2008	Middle	2.2	2	28	Initial treatment	DS
607	SRR15316507	E104	20090028	2008	Middle	4.5	2	18	Initial treatment	DS
608	SRR15316506	E145	20090029	2008	Middle	2.1	2	32	Re-treatment	DS
609	SRR15316505	F23	20090030	2008	Middle	4.5	1	38	Initial treatment	DS
610	SRR15316504	F202	20090178	2008	Middle	2.3	2	27	Initial treatment	DS
611	SRR15316503	F47	20090179	2008	Middle	2.1	2	35	Initial treatment	DS
612	SRR15316502	F13	20090180	2008	Middle	4.4	1	19	Initial treatment	DS
613	SRR15316501	F195	20090181	2008	Middle	2.2	1	40	Initial treatment	DR
614	SRR15316499	F25	20090182	2008	Middle	2.3	2	27	Re-treatment	MDR
615	SRR15316498	F67	20090183	2008	Middle	4.4	2	26	Initial treatment	DR
616	SRR15316497	E47	20090184	2008	Middle	2.3	1	70	Initial treatment	DR
617	SRR15316496	E8	20090185	2008	Middle	2.3	2	38	Initial treatment	DS
618	SRR15316495	F174	20090189	2008	Middle	2.3	1	40	Initial treatment	DS
619	SRR15316494	F03	20090188	2008	Middle	2.2	1	46	Initial treatment	DR
620	SRR15316493	E61	20090186	2008	Middle	2.1	1	46	Initial treatment	DR
621	SRR15316492	F178	20090187	2008	Middle	2.3	1	47	Initial treatment	DS
622	SRR15316491	I84	20090242	2008	Middle	2.3	1	41	Re-treatment	DR
623	SRR15316490	I47	20090243	2008	Middle	2.3	1	67	Initial treatment	DR
624	SRR15316488	I51	20090244	2008	Middle	2.1	1	45	Initial treatment	DS
625	SRR15316487	I56	20090245	2008	Middle	4.5	2	51	Re-treatment	DR
626	SRR15316486	I78	20090246	2008	Middle	2.2	1	27	Initial treatment	DR
627	SRR15316485	I12	20090247	2008	Middle	4.5	1	67	Initial treatment	DR
628	SRR15316484	I21	20090248	2008	Middle	2.3	1	31	Initial treatment	DR
629	SRR15316483	I3	20090249	2008	Middle	2.2	2	24	Initial treatment	DR
630	SRR15316482	I16	20090250	2008	Middle	2.3	1	52	Initial treatment	DS
631	SRR15316078	I119	20090466	2008	East	2.3	2	20	Initial treatment	MDR
632	SRR15316077	I144	20090478	2008	East	2.2	1	52	Re-treatment	MDR
633	SRR15316076	I139	20090660	2008	East	2.3	1	76	Initial treatment	MDR
634	SRR15316075	I147	20090810	2008	East	2.3	1	72	Initial treatment	MDR
635	SRR15316074	I112	20090610	2008	East	4.4	1	48	Initial treatment	DS
636	SRR15316073	I101	20090611	2008	East	2.2	1	35	Initial treatment	DS
637	SRR15316072	I127	20090612	2008	East	2.1	1	39	Initial treatment	DS
638	SRR15316070	I117	20090613	2008	East	2.2	1	25	Initial treatment	DS
639	SRR15316069	I129	20090614	2008	East	2.3	2	24	Initial treatment	DS
640	SRR15316068	I135	20090615	2008	East	2.2	1	73	Initial treatment	DR
641	SRR15316067	I134	20090604	2008	East	2.3	1	78	Initial treatment	DS
642	SRR15316066	I128	20090605	2008	East	4.5	1	32	Initial treatment	DS
643	SRR15316065	I133	20090606	2008	East	2.3	2	61	Initial treatment	DS
644	SRR15316064	I136	20090607	2008	East	4.2	1	28	Initial treatment	DR
645	SRR15316063	I138	20090608	2008	East	2.2	2	29	Initial treatment	DS
646	SRR15316062	I137	20090609	2008	East	4.4	1	34	Initial treatment	DS
647	SRR15316061	I116	20090598	2008	East	2.1	2	21	Initial treatment	MDR
648	SRR15316059	I159	20090599	2008	East	2.3	2	34	Initial treatment	DS
649	SRR15316058	I130	20090600	2008	East	2.2	1	18	Initial treatment	DR
650	SRR15316057	I131	20090601	2008	East	2.3	1	25	Initial treatment	DS
651	SRR15316056	I113	20090602	2008	East	2.2	1	68	Initial treatment	DS
652	SRR15316055	I114	20090603	2008	East	2.3	1	44	Initial treatment	DR
653	SRR15316054	I166	20090592	2008	East	4.5	1	55	Initial treatment	DR
654	SRR15316053	I165	20090593	2008	East	4.5	1	58	Initial treatment	DS
655	SRR15316052	I126	20090594	2008	East	2.2	1	16	Initial treatment	DR
656	SRR15316051	I125	20090595	2008	East	4.5	1	25	Initial treatment	DS
657	SRR15316050	I96	20090596	2008	East	2.2	2	14	Initial treatment	DS
658	SRR15316048	I97	20090597	2008	East	2.3	2	41	Initial treatment	DS
659	SRR15316047	I153	20090587	2008	East	2.2	1	40	Initial treatment	DS
660	SRR15316046	I158	20090588	2008	East	2.1	1	26	Initial treatment	DR
661	SRR15316045	I156	20090589	2008	East	2.2	1	32	Initial treatment	DS
662	SRR15316044	I104	20090590	2008	East	2.2	1	32	Initial treatment	DS
663	SRR15316043	I98	20090591	2008	East	2.3	1	76	Initial treatment	DS
664	SRR15316042	E54	20090808	2008	East	2.2	2	25	Initial treatment	DS
665	SRR15316041	F63	20080009	2008	East	2.3	1	70	Initial treatment	DS
666	SRR15316040	F177	20080010	2008	East	2.3	1	88	Initial treatment	DS
667	SRR15316039	F15	20080011	2008	East	2.3	2	16	Initial treatment	DS
668	SRR15316621	F33	20080012	2008	East	2.2	2	24	Initial treatment	DS
669	SRR15316620	F197	20080013	2008	East	4.4	1	26	Initial treatment	DS
670	SRR15316619	F191	20080014	2008	East	2.3	2	25	Initial treatment	DS
671	SRR15316618	E57	20080015	2008	East	2.3	1	69	Initial treatment	DS
672	SRR15316617	E51	20080016	2008	East	2.2	1	62	Initial treatment	DS
673	SRR15316616	E6	20090005	2008	East	2.3	1	58	Initial treatment	DR
674	SRR15316615	E38	20090006	2008	East	4.4	2	32	Initial treatment	DS
675	SRR15316614	E82	20090007	2008	East	2.3	1	15	Initial treatment	DS
676	SRR15316613	E33	20090008	2008	East	2.3	1	74	Initial treatment	DS
677	SRR15316612	E63	20090009	2008	East	2.3	1	30	Initial treatment	DS
678	SRR15316610	E46	20090010	2008	East	2.2	1	23	Initial treatment	DS
679	SRR15316609	E69	20090011	2008	East	2.2	2	22	Initial treatment	DR
680	SRR15316608	E84	20090012	2008	East	2.2	2	64	Initial treatment	DR
681	SRR15316607	E95	20090013	2008	East	2.3	1	78	Initial treatment	DS
682	SRR15316606	F192	20090015	2008	East	2.3	1	52	Initial treatment	DS
683	SRR15316605	E100	20090017	2008	East	2.3	1	50	Initial treatment	DS
684	SRR15316604	E85	20090018	2008	East	2.3	2	22	Initial treatment	DS
685	SRR15316603	F183	20090190	2008	East	2.2	1	27	Initial treatment	DS
686	SRR15316602	E139	20090019	2008	East	2.2	2	35	Initial treatment	DR
687	SRR15316601	E12	20090020	2008	East	2.2	1	30	Initial treatment	DS
688	SRR15316599	E72	20090193	2008	East	2.2	1	30	Re-treatment	DS
689	SRR15316598	E11	20090021	2008	East	4.2	2	34	Initial treatment	DR
690	SRR15316597	F42	20090194	2008	East	2.2	1	63	Re-treatment	DS
691	SRR15316596	F43	20090195	2008	East	4.5	2	29	Initial treatment	DS
692	SRR15316595	F02	20090196	2008	East	4.4	1	39	Initial treatment	DS
693	SRR15316594	F04	20090197	2008	East	4.4	2	59	Initial treatment	DR
694	SRR15316593	F16	20090198	2008	East	2.2	2	38	Initial treatment	DS
695	SRR15316592	I10	20090199	2008	East	2.3	2	72	Initial treatment	DS
696	SRR15316591	I2	20090200	2008	East	2.2	2	23	Initial treatment	DS
697	SRR15316590	I162	20090292	2008	East	2.3	2	42	Re-treatment	MDR
698	SRR15316588	I107	20080051	2008	East	2.3	1	45	Re-treatment	MDR
699	SRR15316587	I108	20080053	2008	East	2.1	2	54	Initial treatment	MDR
700	SRR15316586	E130	20090073	2008	East	2.3	1	43	Initial treatment	DS
701	SRR15316585	E133	20090076	2008	East	2.3	1	65	Initial treatment	DR
702	SRR15316584	I122	20080007	2008	East	2.3	2	38	Initial treatment	MDR
703	SRR15316583	I118	20090446	2008	East	4.5	1	50	Initial treatment	XDR
704	SRR15316582	I146	20090795	2008	East	4.5	1	77	Initial treatment	MDR
705	SRR15316581	I132	20080067	2008	East	2.2	1	57	Initial treatment	MDR
706	SRR15316580	E23	20090135	2008	East	4.4	2	31	Initial treatment	DR
707	SRR15316472	E18	20090778	2008	North	2.3	1	72	Initial treatment	DS
708	SRR15316471	E15	20090675	2008	North	2.3	2	28	Initial treatment	DS
709	SRR15316470	E37	20090676	2008	North	4.5	2	46	Initial treatment	DR
710	SRR15316469	E90	20090677	2008	North	4.4	2	33	Re-treatment	DS
711	SRR15316468	E64	20090678	2008	North	4.4	1	33	Initial treatment	DR
712	SRR15316466	E96	20090679	2008	North	2.3	1	61	Re-treatment	MDR
713	SRR15316465	E78	20090680	2008	North	2.3	1	21	Initial treatment	DS
714	SRR15316464	E17	20090681	2008	North	2.3	2	22	Initial treatment	DS
715	SRR15316463	E70	20090682	2008	North	2.3	2	28	Initial treatment	DS
716	SRR15316462	F60	20090683	2008	North	2.2	1	25	Initial treatment	DR
717	SRR15316461	E21	20090684	2008	North	2.3	2	26	Initial treatment	DS
718	SRR15316460	E138	20090685	2008	North	2.2	1	24	Initial treatment	DS
719	SRR15316459	E111	20090686	2008	North	2.1	1	74	Initial treatment	DS
720	SRR15316458	E67	20090688	2008	North	2.2	2	43	Initial treatment	DS
721	SRR15316457	E89	20090689	2008	North	2.3	1	37	Initial treatment	DS
722	SRR15316454	E121	20090690	2008	North	2.3	1	39	Re-treatment	MDR
723	SRR15316453	E97	20090691	2008	North	4.2	1	28	Initial treatment	DR
724	SRR15316452	E35	20090692	2008	North	4.4	1	40	Initial treatment	DS
725	SRR15316451	E45	20090693	2008	North	2.3	2	40	Initial treatment	DS
726	SRR15316450	F26	20090694	2008	North	2.3	2	34	Initial treatment	DS
727	SRR15316449	F01	20090695	2008	North	4.5	1	20	Initial treatment	DS
728	SRR15316448	F175	20090696	2008	North	4.4	1	60	Initial treatment	DR
729	SRR15316447	E131	20090697	2008	North	4.4	1	25	Initial treatment	DS
730	SRR15316446	E112	20090698	2008	North	4.5	2	26	Initial treatment	DR
731	SRR15316445	E102	20090699	2008	North	2.2	1	68	Re-treatment	DR
732	SRR15316443	E60	20090700	2008	North	2.3	2	33	Initial treatment	DR
733	SRR15316442	E40	20090701	2008	North	2.3	1	34	Re-treatment	MDR
734	SRR15316441	E143	20090702	2008	North	4.5	1	20	Initial treatment	DS
735	SRR15316440	E75	20090704	2008	North	2.2	2	20	Initial treatment	DS
736	SRR15316439	E50	20090705	2008	North	2.3	2	30	Initial treatment	DS
737	SRR15316438	E79	20090706	2008	North	2.1	1	20	Initial treatment	DR
738	SRR15316437	F72	20090707	2008	North	2.3	2	20	Initial treatment	DS
739	SRR15316436	F180	20090708	2008	North	2.3	2	25	Initial treatment	DR
740	SRR15316435	F34	20090709	2008	North	2.3	2	18	Initial treatment	DS
741	SRR15316434	F170	20090710	2008	North	2.3	1	40	Initial treatment	DS
742	SRR15316432	F44	20090711	2008	North	4.5	2	65	Initial treatment	DS
743	SRR15316431	F182	20090713	2008	North	2.3	1	43	Initial treatment	DS
744	SRR15316430	F19	20090714	2008	North	2.2	1	49	Initial treatment	DS
745	SRR15316429	F196	20090715	2008	North	2.3	1	70	Initial treatment	DS
746	SRR15316428	F18	20090716	2008	North	2.2	2	43	Initial treatment	DR
747	SRR15316427	F49	20090718	2008	North	4.5	2	40	Initial treatment	DS
748	SRR15316426	F203	20090719	2008	North	2.3	1	55	Initial treatment	MDR
749	SRR15316425	F173	20090720	2008	North	2.3	2	20	Initial treatment	DS
750	SRR15316424	F171	20090722	2008	North	4.5	1	44	Re-treatment	DR
751	SRR15316423	E129	20090723	2008	North	2.2	2	22	Initial treatment	DS
752	SRR15316421	F31	20090724	2008	North	4.2	1	42	Re-treatment	DR
753	SRR15316420	F08	20090729	2008	North	2.3	2	21	Re-treatment	DS
754	SRR15316419	E74	20090730	2008	North	2.2	2	22	Initial treatment	DS
755	SRR15316418	E117	20090732	2008	North	2.2	1	24	Initial treatment	DS
756	SRR15316417	E49	20090733	2008	North	2.2	1	28	Initial treatment	DR
757	SRR15316416	F194	20090736	2008	North	2.3	1	40	Initial treatment	DS
758	SRR15316415	E3	20090737	2008	North	2.2	2	30	Initial treatment	DS
759	SRR15316414	E14	20090738	2008	North	2.3	1	83	Initial treatment	DS
760	SRR15316413	E19	20090739	2008	North	2.1	1	49	Initial treatment	DS
761	SRR15316412	E28	20090740	2008	North	4.4	1	18	Initial treatment	DR
762	SRR15316410	E4	20090741	2008	North	2.3	1	25	Initial treatment	DR
763	SRR15316409	E30	20090742	2008	North	4.5	1	46	Re-treatment	DS
764	SRR15316408	E80	20090743	2008	North	2.2	1	47	Re-treatment	DS
765	SRR15316407	E32	20090744	2008	North	2.2	1	42	Initial treatment	DS
766	SRR15316406	E62	20090745	2008	North	2.3	1	41	Initial treatment	DR
767	SRR15316405	E86	20090746	2008	North	2.2	2	23	Initial treatment	DS
768	SRR15316404	E1	20090747	2008	North	2.3	1	30	Initial treatment	DS
769	SRR15316403	I150	20090041	2008	North	2.3	1	39	Re-treatment	XDR
770	SRR15316402	I91	20090043	2008	North	2.2	2	33	Re-treatment	MDR
771	SRR15316579	F200	20090100	2008	East	2.2	2	21	Initial treatment	DS
772	SRR15316577	F64	20090099	2008	East	2.2	1	36	Initial treatment	DS
773	SRR15316576	E120	20090096	2008	East	2.2	2	32	Re-treatment	DS
774	SRR15316575	E119	20090095	2008	East	4.2	1	24	Initial treatment	DR
775	SRR15316574	E115	20090094	2008	East	2.3	1	51	Initial treatment	DS
776	SRR15316573	E125	20090093	2008	East	2.2	1	17	Initial treatment	DS
777	SRR15316572	F30	20090092	2008	East	2.3	1	52	Initial treatment	DS
778	SRR15316571	E59	20090091	2008	East	2.3	2	20	Initial treatment	DS
779	SRR15316570	E65	20090090	2008	East	2.3	1	49	Initial treatment	DS
780	SRR15316569	F14	20090089	2008	East	2.2	1	26	Re-treatment	DS
781	SRR15316568	E105	20090088	2008	East	2.3	1	42	Initial treatment	DS
782	SRR15316565	F22	20090087	2008	East	2.2	2	45	Initial treatment	DS
783	SRR15316564	F32	20090086	2008	East	2.2	2	42	Initial treatment	DS
784	SRR15316563	E107	20090085	2008	East	2.2	2	39	Initial treatment	DS
785	SRR15316562	E132	20090084	2008	East	2.2	1	39	Initial treatment	DS
786	SRR15316561	E144	20090083	2008	East	2.3	1	53	Initial treatment	DS
787	SRR15316560	E108	20090082	2008	East	2.2	2	28	Initial treatment	DS
788	SRR15316559	I49	20090281	2008	East	2.2	1	77	Re-treatment	DS
789	SRR15316558	I45	20090282	2008	East	2.2	1	52	Initial treatment	DS
790	SRR15316557	I5	20090283	2008	East	2.3	1	67	Initial treatment	DR
791	SRR15316556	I26	20090284	2008	East	2.2	2	82	Initial treatment	DS
792	SRR15316554	I6	20090286	2008	East	2.3	2	71	Initial treatment	DS
793	SRR15316553	I74	20090287	2008	East	2.2	1	46	Initial treatment	DS
794	SRR15316552	I18	20090288	2008	East	2.3	2	24	Initial treatment	DS
795	SRR15316401	I46	20090432	2008	North	2.2	1	61	Initial treatment	DR
796	SRR15316399	I52	20090431	2008	North	2.3	1	24	Initial treatment	MDR
797	SRR15316398	I77	20090430	2008	North	2.3	1	68	Initial treatment	DS
798	SRR15316397	I33	20090429	2008	North	4.2	1	40	Initial treatment	MDR
799	SRR15316396	I20	20090428	2008	North	2.3	1	18	Initial treatment	DR
800	SRR15316395	I19	20090427	2008	North	2.3	1	56	Initial treatment	DS
801	SRR15316394	I23	20090426	2008	North	2.2	2	20	Initial treatment	DR
802	SRR15316393	I24	20090425	2008	North	2.3	2	37	Initial treatment	MDR
803	SRR15316392	I32	20090424	2008	North	4.5	2	26	Initial treatment	DS
804	SRR15316391	I69	20090423	2008	North	2.2	1	90	Initial treatment	DS
805	SRR15316390	E128	20090770	2008	North	2.2	1	25	Re-treatment	DS
806	SRR15316388	E25	20090786	2008	North	2.3	1	52	Initial treatment	MDR
807	SRR15316387	F66	20090787	2008	North	4.4	1	38	Initial treatment	DS
808	SRR15316386	E41	20090788	2008	North	4.2	1	37	Initial treatment	DS
809	SRR15316385	E93	20090789	2008	North	2.2	2	57	Initial treatment	DS
810	SRR15316384	E2	20090748	2008	North	2.3	1	43	Initial treatment	DS
811	SRR15316383	F09	20090749	2008	North	4.4	2	45	Initial treatment	DS
812	SRR15316382	F58	20090751	2008	North	4.5	2	21	Initial treatment	DS
813	SRR15316381	E29	20090752	2008	North	2.3	1	30	Initial treatment	DS
814	SRR15316380	F17	20090756	2008	North	2.3	1	21	Initial treatment	DS
815	SRR15316379	F27	20090757	2008	North	2.3	1	28	Initial treatment	DS
816	SRR15316377	E36	20090760	2008	North	2.3	1	47	Initial treatment	DS
817	SRR15316376	E27	20090759	2008	North	2.3	2	27	Initial treatment	DS
818	SRR15316375	E110	20090753	2008	North	2.3	1	40	Re-treatment	DS
819	SRR15315718	E13	20090754	2008	North	2.3	1	54	Re-treatment	DS
820	SRR15316038	E20	20090755	2008	North	4.4	1	47	Re-treatment	DS
821	SRR15316037	E81	20090764	2008	North	4.2	1	33	Initial treatment	DS
822	SRR15316036	E116	20090761	2008	North	2.3	2	76	Initial treatment	DS
823	SRR15316035	E9	20090762	2008	North	2.2	1	27	Re-treatment	MDR
824	SRR15316034	E34	20090766	2008	North	2.3	2	20	Initial treatment	DS
825	SRR15316033	E16	20090763	2008	North	2.3	1	58	Initial treatment	DS
826	SRR15316031	E87	20090765	2008	North	2.3	1	42	Initial treatment	DS
827	SRR15316030	F36	20090767	2008	North	2.3	1	25	Initial treatment	DS
828	SRR15316029	E101	20090768	2008	North	2.3	1	38	Re-treatment	DR
829	SRR15316028	F46	20090758	2008	North	2.2	1	55	Initial treatment	DS
830	SRR15316027	E88	20090790	2008	North	2.3	1	39	Initial treatment	DS
831	SRR15316026	I157	20090356	2008	North	2.1	2	51	Initial treatment	MDR
832	SRR15316025	I141	20090314	2008	North	4.5	1	75	Initial treatment	MDR
833	SRR15316024	I163	20090315	2008	North	2.3	1	34	Re-treatment	MDR
834	SRR15316023	I160	20090331	2008	North	2.3	1	21	Initial treatment	MDR
835	SRR15316022	I161	20090349	2008	North	2.3	1	22	Initial treatment	MDR
836	SRR15316020	I140	20090351	2008	North	2.2	1	20	Initial treatment	MDR
837	SRR15315950	E52	20080122	2008	West	4.5	1	43	Initial treatment	DS
838	SRR15315949	F41	20080124	2008	West	2.3	2	44	Initial treatment	DR
839	SRR15315948	F10	20080125	2008	West	2.3	1	70	Initial treatment	DS
840	SRR15315947	E73	20080126	2008	West	2.3	1	70	Initial treatment	DS
841	SRR15315946	E53	20080127	2008	West	2.3	1	39	Initial treatment	DS
842	SRR15315945	E58	20080128	2008	West	4.5	1	61	Initial treatment	DS
843	SRR15315944	E68	20080129	2008	West	2.3	1	51	Initial treatment	DR
844	SRR15315942	E42	20080130	2008	West	4.2	1	59	Initial treatment	DS
845	SRR15315941	E55	20080131	2008	West	2.2	1	76	Initial treatment	XDR
846	SRR15315940	E77	20080132	2008	West	2.3	1	46	Re-treatment	DS
847	SRR15315939	I71	20090220	2008	West	2.3	1	58	Initial treatment	DS
848	SRR15315938	I17	20090221	2008	West	2.3	2	52	Initial treatment	DS
849	SRR15315937	I67	20090222	2008	West	2.3	1	75	Initial treatment	DR
850	SRR15315936	I13	20090223	2008	West	2.2	1	42	Initial treatment	DR
851	SRR15315935	I41	20090224	2008	West	4.5	1	54	Initial treatment	DS
852	SRR15315934	I8	20090516	2008	West	2.3	1	68	Initial treatment	DS
853	SRR15315933	F37	20090227	2008	West	2.1	1	46	Re-treatment	MDR
854	SRR15315931	I35	20090226	2008	West	2.3	2	41	Initial treatment	DS
855	SRR15315930	I62	20090517	2008	West	2.3	1	67	Initial treatment	DS
856	SRR15315929	I123	20090518	2008	West	4.4	1	67	Initial treatment	DS
857	SRR15315928	I102	20090519	2008	West	2.3	1	82	Initial treatment	DS
858	SRR15315927	I100	20090520	2008	West	2.3	1	73	Initial treatment	DS
859	SRR15315926	I149	20090521	2008	West	4.5	1	46	Initial treatment	DS
860	SRR15315925	I145	20090522	2008	West	2.3	1	48	Initial treatment	DR
861	SRR15315924	I110	20090523	2008	West	2.3	1	27	Initial treatment	DS
862	SRR15315923	I106	20090524	2008	West	2.2	1	77	Initial treatment	DR
863	SRR15315922	F188	20090781	2008	West	2.3	1	83	Initial treatment	DS
864	SRR15315920	E114	20090782	2008	West	4.5	2	54	Initial treatment	DS
865	SRR15315919	F190	20090783	2008	West	2.3	2	63	Initial treatment	DS
866	SRR15315918	E106	20090784	2008	West	4.5	1	74	Initial treatment	DS
867	SRR15315917	E142	20090785	2008	West	2.3	1	66	Initial treatment	DS
868	SRR15315916	F61	20090159	2008	West	4.5	2	59	Initial treatment	DR
869	SRR15315915	F29	20090161	2008	West	2.3	1	31	Initial treatment	DS
870	SRR15315914	E109	20090162	2008	West	2.3	1	53	Initial treatment	DS
871	SRR15315913	E103	20090163	2008	West	2.3	1	62	Re-treatment	DS
872	SRR15315912	F35	20090165	2008	West	2.3	1	70	Initial treatment	DS
873	SRR15315911	F21	20090166	2008	West	2.1	1	75	Initial treatment	DS
874	SRR15315909	F51	20090167	2008	West	2.3	1	50	Initial treatment	DS
875	SRR15315908	F20	20090169	2008	West	2.3	1	52	Initial treatment	DS
876	SRR15315907	E122	20090168	2008	West	2.3	1	60	Initial treatment	DR
877	SRR15315906	F07	20090170	2008	West	2.3	1	61	Initial treatment	DS
878	SRR15315905	F189	20090171	2008	West	2.3	1	46	Initial treatment	DS
879	SRR15315904	F199	20090172	2008	West	2.2	2	65	Initial treatment	DR
880	SRR15315903	F57	20090173	2008	West	2.2	2	37	Initial treatment	DS
881	SRR15315902	F38	20090174	2008	West	2.2	1	37	Initial treatment	DR
882	SRR15315901	F70	20090175	2008	West	2.1	1	63	Re-treatment	DR
883	SRR15315900	F198	20090176	2008	West	2.1	1	66	Initial treatment	DS
884	SRR15315897	F06	20090177	2008	West	2.3	1	48	Initial treatment	DS
885	SRR15315896	I59	20090457	2008	West	2.1	1	81	Initial treatment	DS
886	SRR15315895	I15	20090447	2008	West	2.2	2	46	Initial treatment	DR
887	SRR15315894	I66	20090449	2008	West	2.1	2	79	Re-treatment	DS
888	SRR15315893	I22	20090448	2008	West	2.2	1	68	Re-treatment	DR
889	SRR15315892	I68	20090450	2008	West	2.3	2	62	Initial treatment	DS
890	SRR15315891	I64	20090451	2008	West	4.5	2	61	Initial treatment	DS
891	SRR15315890	I65	20090452	2008	West	4.5	1	51	Initial treatment	DS
892	SRR15315889	I61	20090453	2008	West	2.3	1	59	Initial treatment	DS
893	SRR15315888	I63	20090454	2008	West	2.3	1	76	Re-treatment	DS
894	SRR15315886	I54	20090455	2008	West	2.3	2	59	Initial treatment	DS
895	SRR15315885	I40	20090456	2008	West	2.3	1	75	Initial treatment	DS
896	SRR15315884	I43	20090458	2008	West	2.2	2	40	Re-treatment	MDR
897	SRR15315883	I42	20090459	2008	West	2.1	1	69	Re-treatment	DS
898	SRR15315882	I37	20090460	2008	West	4.5	1	50	Initial treatment	DS
899	SRR15315881	I38	20090462	2008	West	2.3	1	73	Initial treatment	DS
900	SRR15315880	I48	20090463	2008	West	2.3	2	16	Initial treatment	DS
901	SRR15315879	I58	20090464	2008	West	2.3	1	54	Initial treatment	DS
902	SRR15315878	I55	20090465	2008	West	2.3	2	35	Initial treatment	DS
903	SRR15315877	I27	20090461	2008	West	2.3	1	86	Initial treatment	DS
904	SRR15316551	I121	20080002	2008	East	2.2	1	51	Re-treatment	MDR
905	SRR15316550	I109	20080018	2008	East	2.3	1	38	Re-treatment	MDR
906	SRR15316549	I120	20080021	2008	East	4.4	2	52	Re-treatment	MDR
907	SRR15316481	I151	20080146	2008	Middle	4.5	1	46	Re-treatment	MDR
908	SRR15316480	I152	20080155	2008	Middle	2.3	1	47	Re-treatment	MDR
909	SRR15316479	I90	20090272	2008	Middle	2.3	1	73	Initial treatment	MDR
910	SRR15316477	I94	20090277	2008	Middle	4.4	1	43	Re-treatment	MDR
911	SRR15316476	I115	20090494	2008	Middle	2.1	1	30	Re-treatment	MDR
912	SRR15315953	E10	20090633	2008	South	4.4	#N/A	#N/A	#N/A	DS
913	SRR15315952	E71	20080106	2008	South	2.1	#N/A	#N/A	#N/A	MDR
914	SRR15316475	E98	20080140	2008	Middle	2.3	#N/A	#N/A	#N/A	DS
915	SRR15315951	E113	20090634	2008	South	4.5	#N/A	#N/A	#N/A	DS
916	SRR15316019	E134	20090674	2008	North	2.2	#N/A	#N/A	#N/A	DS
917	SRR15315875	E137	20090164	2008	West	2.3	#N/A	#N/A	#N/A	DS
918	SRR15316018	E141	20090703	2008	North	2.2	#N/A	#N/A	#N/A	DS
919	SRR15316017	E146	20090750	2008	North	2.2	#N/A	#N/A	#N/A	DS
920	SRR15316474	I28	20090508	2008	Middle	2.3	#N/A	#N/A	#N/A	DS
921	SRR15316473	I39	20090505	2008	Middle	4.5	#N/A	#N/A	#N/A	DS
922	SRR15368729	A1	20130868	2013	East	2.2	#N/A	#N/A	#N/A	DS
923	SRR15368728	A2	20130869	2013	East	2.2	2	83	Initial treatment	DR
924	SRR15368960	A3	20130870	2013	East	2.3	1	27	Initial treatment	DR
925	SRR15368913	A4	20130871	2013	East	2.3	1	81	Initial treatment	DS
926	SRR15368795	A5	20130872	2013	East	2.2	2	21	Initial treatment	DS
927	SRR15368784	A7	20130875	2013	East	2.3	1	24	Initial treatment	DS
928	SRR15368773	A8	20130876	2013	East	4.5	2	28	Initial treatment	DS
929	SRR15368762	A9	20130877	2013	East	4.2	1	81	Initial treatment	DR
930	SRR15368751	A10	20130878	2013	East	2.3	2	71	Initial treatment	DS
931	SRR15368715	A12	20130880	2013	Middle	4.5	2	41	Initial treatment	DS
932	SRR15368714	A13	20130881	2013	Middle	4.5	1	38	Re-treatment	DS
933	SRR15368713	A14	20130882	2013	Middle	4.2	1	41	Initial treatment	DS
934	SRR15368712	A15	20130883	2013	Middle	4.5	1	37	Initial treatment	DS
935	SRR15368711	A16	20130884	2013	Middle	2.3	1	31	Re-treatment	DS
936	SRR15368710	A17	20130885	2013	Middle	2.2	1	35	Initial treatment	DS
937	SRR15368709	A18	20130886	2013	Middle	2.2	1	75	Initial treatment	DR
938	SRR15368708	A19	20130887	2013	Middle	2.2	1	78	Initial treatment	DR
939	SRR15368707	A20	20130888	2013	Middle	2.3	1	17	Initial treatment	DR
940	SRR15368706	A21	20130889	2013	Middle	2.3	1	18	Initial treatment	DS
941	SRR15368704	A22	20130890	2013	Middle	2.2	1	39	Initial treatment	DS
942	SRR15368703	A23	20130891	2013	Middle	2.2	1	41	Initial treatment	DR
943	SRR15368702	A24	20130892	2013	Middle	2.3	1	22	Initial treatment	DS
944	SRR15368701	A25	20130836	2013	Middle	2.2	1	69	Initial treatment	DS
945	SRR15368843	A26	20130906	2013	West	4.5	1	37	Initial treatment	DS
946	SRR15369013	A27	20140073	2013	North	4.5	1	63	Initial treatment	DS
947	SRR15369012	A29	20140075	2013	North	2.3	2	53	Initial treatment	DR
948	SRR15369011	A31	20140077	2013	North	4.5	1	30	Initial treatment	DR
949	SRR15369010	A32	20140080	2013	North	2.3	2	58	Initial treatment	DR
950	SRR15369009	A33	20140081	2013	North	2.2	2	23	Initial treatment	DR
951	SRR15369008	A35	20140119	2013	North	2.2	1	50	Initial treatment	DS
952	SRR15369007	A36	20140120	2013	North	2.3	2	17	Initial treatment	DS
953	SRR15368983	A37	20140130	2013	South	4.4	1	50	Initial treatment	DS
954	SRR15368982	A38	20140131	2013	South	2.3	1	48	Initial treatment	DS
955	SRR15368981	A39	20140132	2013	South	2.2	1	84	Initial treatment	DS
956	SRR15368980	A40	20140133	2013	South	2.3	1	59	Initial treatment	DS
957	SRR15368979	A41	20140134	2013	South	4.2	#N/A	#N/A	#N/A	DR
958	SRR15368977	A42	20140135	2013	South	4.5	2	54	Initial treatment	DS
959	SRR15368976	A43	20131217	2013	South	4.2	1	68	Initial treatment	DS
960	SRR15368975	A44	20131218	2013	South	4.5	1	43	Re-treatment	DS
961	SRR15368974	A45	20131219	2013	South	4.5	1	66	Initial treatment	DS
962	SRR15368973	A46	20131220	2013	South	4.2	2	49	Initial treatment	XDR
963	SRR15368940	A47	20131221	2013	South	2.3	1	45	Initial treatment	DS
964	SRR15368939	A48	20131222	2013	South	4.5	1	84	Initial treatment	DS
965	SRR15368938	A49	20131223	2013	South	2.3	1	72	Initial treatment	DS
966	SRR15368937	A51	20131225	2013	South	4.4	1	39	Initial treatment	DS
967	SRR15368936	A52	20131226	2013	South	4.5	1	42	Initial treatment	DS
968	SRR15368934	A53	20131227	2013	South	2.3	1	68	Initial treatment	DS
969	SRR15368933	A54	20131228	2013	South	4.4	1	64	Initial treatment	DS
970	SRR15368932	A57	20131231	2013	South	2.3	1	52	Re-treatment	DR
971	SRR15368931	A61	20131235	2013	South	2.2	1	53	Initial treatment	DR
972	SRR15368930	A62	20131236	2013	South	2.3	1	51	Initial treatment	MDR
973	SRR15368929	A63	20131237	2013	South	2.2	2	32	Initial treatment	DS
974	SRR15368928	A64	20131238	2013	South	2.2	1	52	Re-treatment	DR
975	SRR15368927	A65	20131239	2013	South	2.3	1	45	Initial treatment	DS
976	SRR15368926	A66	20131240	2013	South	4.2	1	19	Initial treatment	DS
977	SRR15368925	A67	20131241	2013	South	2.2	1	60	Initial treatment	DR
978	SRR15369006	A68	20130815	2013	North	2.3	1	39	Initial treatment	DS
979	SRR15369005	A69	20130816	2013	North	2.3	1	34	Re-treatment	MDR
980	SRR15368972	A70	20130817	2013	North	2.2	1	56	Initial treatment	DR
981	SRR15368970	A71	20130818	2013	North	2.3	2	16	Initial treatment	DS
982	SRR15368969	A72	20130819	2013	North	2.3	1	28	Initial treatment	DS
983	SRR15368968	A73	20130820	2013	North	2.3	2	26	Initial treatment	DR
984	SRR15368967	A74	20130821	2013	North	2.2	2	23	Initial treatment	DS
985	SRR15368966	A75	20130822	2013	North	2.2	1	77	Initial treatment	DS
986	SRR15368965	A76	20130823	2013	North	2.2	1	35	Initial treatment	DS
987	SRR15368964	A78	20130824	2013	North	2.3	2	41	Initial treatment	DS
988	SRR15368963	A79	20130826	2013	North	2.2	1	78	Initial treatment	DR
989	SRR15368962	A80	20130827	2013	North	4.4	#N/A	#N/A	#N/A	DS
990	SRR15368961	A81	20130829	2013	North	2.2	2	26	Initial treatment	DS
991	SRR15369075	A82	20130835	2013	Middle	2.3	1	78	Initial treatment	DS
992	SRR15368923	A83	20131196	2013	South	2.2	1	84	Re-treatment	DS
993	SRR15368922	A84	20131197	2013	South	2.1	1	22	Initial treatment	DS
994	SRR15368921	A85	20131198	2013	South	2.2	2	60	Initial treatment	DS
995	SRR15368920	A86	20131199	2013	South	4.4	1	61	Initial treatment	MDR
996	SRR15368919	A87	20131200	2013	South	2.1	1	30	Initial treatment	DS
997	SRR15368918	A88	20131201	2013	South	2.3	1	63	Re-treatment	DS
998	SRR15368917	A89	20131210	2013	South	2.2	2	34	Initial treatment	DS
999	SRR15368916	A90	20131211	2013	South	2.1	1	44	Initial treatment	DR
1000	SRR15368915	A91	20131212	2013	South	2.2	1	82	Initial treatment	DS
1001	SRR15368914	A92	20131213	2013	South	2.3	1	76	Initial treatment	MDR
1002	SRR15368911	A93	20131214	2013	South	4.2	1	49	Initial treatment	DS
1003	SRR15368910	A94	20131215	2013	South	2.2	1	70	Initial treatment	DS
1004	SRR15368909	A95	20131216	2013	South	4.2	1	67	Initial treatment	DS
1005	SRR15368876	A96	20131242	2013	South	2.3	1	69	Initial treatment	DS
1006	SRR15368875	A97	20131243	2013	South	2.3	1	61	Initial treatment	DS
1007	SRR15368874	A98	20131244	2013	South	2.3	1	59	Initial treatment	DS
1008	SRR15368873	A99	20131245	2013	South	2.3	1	31	Initial treatment	DR
1009	SRR15368872	A100	20131246	2013	South	4.4	1	51	Initial treatment	DR
1010	SRR15368842	C1	20131057	2013	West	2.3	1	55	Initial treatment	DR
1011	SRR15369074	C12	20131077	2013	Middle	2.2	1	30	Initial treatment	DS
1012	SRR15368740	C22	20130324	2013	East	4.5	1	42	Initial treatment	DS
1013	SRR15368727	C23	20130325	2013	East	2.3	1	27	Initial treatment	DS
1014	SRR15368716	C32	20130338	2013	East	4.5	#N/A	#N/A	#N/A	DR
1015	SRR15368705	C34	20130342	2013	East	2.2	1	25	Initial treatment	DS
1016	SRR15369073	C35	20130371	2013	Middle	2.2	1	25	Re-treatment	DS
1017	SRR15368958	C58	20130626	2013	North	2.1	2	22	Initial treatment	DS
1018	SRR15369069	C68	20130636	2013	East	4.4	1	46	Initial treatment	DS
1019	SRR15369058	C74	20130642	2013	East	4.5	1	80	Initial treatment	DS
1020	SRR15368957	C100	20130809	2013	North	2.3	1	32	Initial treatment	DS
1021	SRR15369072	D71	20130314	2013	Middle	2.2	1	29	Initial treatment	DR
1022	SRR15368841	D72	20130315	2013	West	4.2	1	28	Initial treatment	DR
1023	SRR15368840	D73	20130318	2013	West	2.3	1	51	Re-treatment	DS
1024	SRR15369047	D74	20130320	2013	East	4.4	2	37	Initial treatment	DS
1025	SRR15369036	D75	20130321	2013	East	2.2	1	41	Initial treatment	DR
1026	SRR15369025	D76	20130322	2013	East	2.1	2	62	Initial treatment	DS
1027	SRR15369014	D77	20130323	2013	East	2.1	2	41	Initial treatment	DR
1028	SRR15368971	D78	20130326	2013	East	2.2	2	22	Initial treatment	DR
1029	SRR15368959	D79	20130327	2013	East	2.3	1	58	Initial treatment	DS
1030	SRR15368948	D80	20130328	2013	East	4.4	2	23	Initial treatment	DS
1031	SRR15368905	D81	20130329	2013	East	2.2	1	43	Initial treatment	DS
1032	SRR15368894	D82	20130331	2013	East	2.3	2	50	Initial treatment	DS
1033	SRR15368956	D83	20130333	2013	North	2.3	#N/A	#N/A	#N/A	DS
1034	SRR15368883	D84	20130336	2013	East	2.1	1	25	Initial treatment	DR
1035	SRR15369000	D85	20130339	2013	East	2.3	1	22	Initial treatment	DS
1036	SRR15368989	D86	20130340	2013	East	2.2	2	74	Re-treatment	MDR
1037	SRR15369071	D88	20130374	2013	Middle	2.1	2	35	Initial treatment	DS
1038	SRR15369070	D89	20130377	2013	Middle	2.3	1	32	Initial treatment	DS
1039	SRR15369068	D90	20130378	2013	Middle	4.5	1	23	Initial treatment	DR
1040	SRR15368978	D91	20130388	2013	East	2.2	1	83	Initial treatment	MDR
1041	SRR15368839	D92	20130404	2013	West	2.3	1	80	Initial treatment	MDR
1042	SRR15368838	D93	20130405	2013	West	2.3	1	72	Re-treatment	DR
1043	SRR15368837	D94	20130408	2013	West	2.3	1	75	Initial treatment	DS
1044	SRR15368835	D95	20130410	2013	West	2.3	1	49	Initial treatment	DR
1045	SRR15368834	D96	20130411	2013	West	2.3	1	30	Initial treatment	DR
1046	SRR15368833	D97	20130414	2013	West	2.3	1	63	Initial treatment	DS
1047	SRR15368832	D98	20130416	2013	West	2.3	1	59	Re-treatment	DS
1048	SRR15368831	D99	20130422	2013	West	2.3	1	62	Re-treatment	DR
1049	SRR15368871	D100	20130423	2013	South	2.3	1	32	Initial treatment	DS
1050	SRR15368870	D101	20130424	2013	South	4.5	2	45	Initial treatment	DS
1051	SRR15368935	D102	20130426	2013	East	2.2	2	47	Initial treatment	DS
1052	SRR15368955	D103	20130522	2013	North	2.3	2	22	Re-treatment	MDR
1053	SRR15369067	D104	20130537	2013	Middle	4.5	1	38	Re-treatment	DS
1054	SRR15369066	D105	20130538	2013	Middle	2.2	2	57	Initial treatment	DS
1055	SRR15368924	D106	20130571	2013	East	2.3	1	19	Initial treatment	MDR
1056	SRR15368912	D108	20130600	2013	East	4.2	1	35	Initial treatment	DR
1057	SRR15368869	D109	20130601	2013	East	2.3	2	40	Initial treatment	DS
1058	SRR15368858	D110	20130602	2013	East	2.3	1	35	Initial treatment	DS
1059	SRR15368847	D111	20130603	2013	East	2.3	1	23	Initial treatment	DS
1060	SRR15368836	D112	20130604	2013	East	2.3	1	24	Initial treatment	DS
1061	SRR15368954	D113	20130614	2013	North	2.2	1	23	Initial treatment	DS
1062	SRR15368953	D114	20130615	2013	North	2.3	2	62	Initial treatment	DS
1063	SRR15368952	D115	20130616	2013	North	2.3	1	34	Initial treatment	DS
1064	SRR15368951	D116	20130619	2013	North	2.2	1	20	Initial treatment	DR
1065	SRR15368950	D117	20130620	2013	North	2.3	1	51	Initial treatment	DS
1066	SRR15368949	D118	20130622	2013	North	4.4	1	14	Initial treatment	DS
1067	SRR15368947	D119	20130623	2013	North	2.3	1	86	Initial treatment	DS
1068	SRR15368946	D120	20130624	2013	North	2.3	1	32	Initial treatment	DS
1069	SRR15368945	D121	20130625	2013	North	4.4	1	74	Initial treatment	DR
1070	SRR15368944	D122	20130627	2013	North	2.3	#N/A	#N/A	#N/A	DR
1071	SRR15368943	D123	20130628	2013	North	2.2	1	77	Re-treatment	DS
1072	SRR15368942	D124	20130629	2013	North	4.2	1	84	Initial treatment	DS
1073	SRR15368941	D125	20130630	2013	North	4.4	1	23	Initial treatment	DS
1074	SRR15368908	D126	20130631	2013	North	4.4	2	30	Initial treatment	DS
1075	SRR15368907	D127	20130632	2013	North	2.3	2	47	Initial treatment	DS
1076	SRR15368906	D129	20130634	2013	North	4.5	1	26	Initial treatment	DS
1077	SRR15368904	D130	20130635	2013	North	2.3	1	19	Initial treatment	DS
1078	SRR15368825	D131	20130637	2013	East	2.1	1	38	Re-treatment	DS
1079	SRR15368814	D132	20130638	2013	East	2.1	2	41	Initial treatment	DS
1080	SRR15368803	D133	20130639	2013	East	4.5	1	57	Initial treatment	DR
1081	SRR15368797	D134	20130640	2013	East	4.5	2	29	Initial treatment	DR
1082	SRR15368796	D135	20130643	2013	East	4.5	1	77	Re-treatment	DS
1083	SRR15368794	D136	20130641	2013	East	4.4	1	44	Initial treatment	DS
1084	SRR15368903	D137	20130644	2013	North	2.3	2	67	Initial treatment	DR
1085	SRR15368902	D138	20130645	2013	North	2.3	1	75	Initial treatment	DS
1086	SRR15368901	D139	20130646	2013	North	2.2	1	34	Initial treatment	DS
1087	SRR15368900	D140	20130677	2013	North	2.3	#N/A	#N/A	#N/A	MDR
1088	SRR15368793	D141	20130714	2013	East	2.3	1	38	Initial treatment	MDR
1089	SRR15369065	D142	20130716	2013	Middle	2.2	1	23	Initial treatment	DS
1090	SRR15369064	D143	20130717	2013	Middle	2.2	1	60	Initial treatment	DS
1091	SRR15369063	D144	20130718	2013	Middle	4.2	#N/A	#N/A	#N/A	MDR
1092	SRR15369062	D145	20130719	2013	Middle	2.3	2	30	Initial treatment	DR
1093	SRR15369061	D146	20130720	2013	Middle	2.3	1	47	Initial treatment	DS
1094	SRR15369060	D147	20130721	2013	Middle	2.3	2	38	Initial treatment	DS
1095	SRR15369059	D148	20130722	2013	Middle	2.3	2	23	Initial treatment	DS
1096	SRR15369057	D149	20130723	2013	Middle	2.2	2	76	Initial treatment	DS
1097	SRR15368899	D150	20130725	2013	North	2.2	1	63	Re-treatment	MDR
1098	SRR15368898	D151	20130727	2013	North	4.4	2	28	Initial treatment	MDR
1099	SRR15368897	D152	20130733	2013	North	2.2	1	54	Re-treatment	MDR
1100	SRR15368896	D153	20130736	2013	North	2.2	1	34	Initial treatment	DS
1101	SRR15368895	D154	20130737	2013	North	2.2	2	80	Initial treatment	DR
1102	SRR15368830	D155	20130770	2013	West	2.3	2	84	Initial treatment	DS
1103	SRR15368829	D156	20130771	2013	West	2.3	1	60	Initial treatment	DS
1104	SRR15368828	D157	20130773	2013	West	2.3	1	55	Initial treatment	DS
1105	SRR15368827	D158	20130774	2013	West	2.3	2	76	Initial treatment	DS
1106	SRR15368826	D159	20130775	2013	West	2.3	1	84	Initial treatment	DS
1107	SRR15368824	D160	20130776	2013	West	2.3	2	81	Initial treatment	DS
1108	SRR15368823	D161	20130777	2013	West	2.2	1	71	Initial treatment	DS
1109	SRR15368822	D162	20130778	2013	West	2.3	1	82	Initial treatment	DS
1110	SRR15368792	D163	20130781	2013	East	4.4	1	41	Initial treatment	MDR
1111	SRR15368791	D164	20130788	2013	East	2.1	1	20	Initial treatment	MDR
1112	SRR15368790	D165	20130790	2013	East	2.2	1	21	Initial treatment	MDR
1113	SRR15368893	D166	20130807	2013	North	4.2	2	15	Initial treatment	DR
1114	SRR15368892	D167	20130808	2013	North	2.2	1	21	Initial treatment	DR
1115	SRR15368891	D168	20130810	2013	North	4.5	1	49	Initial treatment	DS
1116	SRR15368890	D169	20130811	2013	North	2.3	1	56	Initial treatment	DS
1117	SRR15368889	D170	20130812	2013	North	2.2	2	22	Initial treatment	DS
1118	SRR15368888	D171	20130813	2013	North	4.2	1	22	Initial treatment	DR
1119	SRR15368887	D172	20130814	2013	North	2.3	1	76	Initial treatment	DS
1120	SRR15368886	D173	20130816	2013	North	2.3	1	34	Re-treatment	MDR
1121	SRR15368789	D174	20130845	2013	East	2.3	1	61	Initial treatment	MDR
1122	SRR15368788	D175	20130864	2013	East	2.3	2	48	Re-treatment	MDR
1123	SRR15368787	D176	20130867	2013	East	4.5	1	57	Initial treatment	MDR
1124	SRR15368821	D177	20130907	2013	West	4.4	2	27	Initial treatment	DR
1125	SRR15368820	D178	20130909	2013	West	4.4	1	69	Initial treatment	DR
1126	SRR15368819	D179	20130910	2013	West	2.3	1	84	Initial treatment	DS
1127	SRR15368818	D181	20130913	2013	West	2.3	1	82	Initial treatment	DS
1128	SRR15368885	D182	20130914	2013	North	2.3	1	27	Initial treatment	DR
1129	SRR15368884	D183	20130915	2013	North	2.2	1	29	Initial treatment	DR
1130	SRR15368882	D184	20130916	2013	North	2.3	2	21	Initial treatment	DR
1131	SRR15368881	D185	20130917	2013	North	2.3	1	36	Initial treatment	DR
1132	SRR15368880	D186	20130918	2013	North	4.2	1	33	Initial treatment	DR
1133	SRR15368879	D187	20130919	2013	North	2.3	1	74	Initial treatment	DR
1134	SRR15368878	D188	20130920	2013	North	2.3	1	56	Re-treatment	DS
1135	SRR15368877	D189	20130922	2013	North	4.4	2	26	Initial treatment	DS
1136	SRR15369004	D190	20130924	2013	North	4.5	1	17	Initial treatment	DS
1137	SRR15368786	H82	20131031	2013	East	2.2	1	19	Initial treatment	MDR
1138	SRR15368785	H83	20131033	2013	East	4.5	1	75	Re-treatment	MDR
1139	SRR15368783	H84	20131036	2013	East	2.3	1	18	Initial treatment	DS
1140	SRR15368782	H85	20131038	2013	East	2.2	1	20	Initial treatment	DS
1141	SRR15368781	H86	20131039	2013	East	2.2	1	43	Initial treatment	DS
1142	SRR15368780	H88	20131041	2013	East	4.2	2	44	Initial treatment	DR
1143	SRR15368779	H89	20131042	2013	East	4.5	1	17	Initial treatment	DS
1144	SRR15368778	H90	20131043	2013	East	4.4	1	19	Initial treatment	DS
1145	SRR15368777	H91	20131044	2013	East	2.3	2	33	Initial treatment	DS
1146	SRR15368776	H92	20131047	2013	East	2.3	2	60	Initial treatment	DS
1147	SRR15368775	H93	20131048	2013	East	4.4	2	78	Re-treatment	DR
1148	SRR15368774	H94	20131049	2013	East	2.3	2	22	Initial treatment	MDR
1149	SRR15368772	H95	20131050	2013	East	2.2	1	42	Initial treatment	DS
1150	SRR15368771	H96	20131051	2013	East	2.2	2	24	Initial treatment	DR
1151	SRR15368770	H97	20131052	2013	East	2.3	2	22	Initial treatment	DS
1152	SRR15368769	H98	20131053	2013	East	2.3	1	54	Initial treatment	DR
1153	SRR15368768	H99	20131054	2013	East	2.2	1	23	Initial treatment	DS
1154	SRR15368817	H100	20131055	2013	West	4.4	2	82	Initial treatment	DS
1155	SRR15368816	H101	20131058	2013	West	4.5	2	91	Initial treatment	DS
1156	SRR15369056	H102	20131068	2013	Middle	2.2	2	20	Initial treatment	DR
1157	SRR15369055	H103	20131069	2013	Middle	2.3	1	48	Initial treatment	DR
1158	SRR15369054	H104	20131070	2013	Middle	4.2	1	21	Initial treatment	DR
1159	SRR15369053	H105	20131071	2013	Middle	2.3	1	74	Initial treatment	DS
1160	SRR15369052	H106	20131072	2013	Middle	4.4	1	35	Initial treatment	DS
1161	SRR15369051	H107	20131073	2013	Middle	2.3	2	72	Initial treatment	DR
1162	SRR15369050	H108	20131074	2013	Middle	4.5	1	60	Initial treatment	DS
1163	SRR15369049	H109	20131075	2013	Middle	4.2	2	42	Initial treatment	DS
1164	SRR15369048	H110	20131076	2013	Middle	4.2	1	17	Initial treatment	DS
1165	SRR15369046	H111	20131079	2013	Middle	2.2	1	55	Initial treatment	DS
1166	SRR15369045	H112	20131081	2013	Middle	4.2	1	25	Re-treatment	DR
1167	SRR15369044	H113	20131082	2013	Middle	2.3	1	30	Initial treatment	DS
1168	SRR15369043	H114	20131083	2013	Middle	2.2	2	23	Initial treatment	DS
1169	SRR15369042	H115	20131084	2013	Middle	2.1	1	49	Initial treatment	DS
1170	SRR15368767	H116	20130382	2013	East	2.2	1	60	Re-treatment	MDR
1171	SRR15369041	H117	20130372	2013	Middle	2.3	2	24	Re-treatment	MDR
1172	SRR15369003	H118	20130448	2013	North	2.2	1	40	Re-treatment	MDR
1173	SRR15369040	H119	20130483	2013	Middle	2.2	1	59	Initial treatment	MDR
1174	SRR15369039	H120	20130489	2013	Middle	2.3	1	76	Initial treatment	DS
1175	SRR15369002	H121	20130617	2013	North	2.2	1	50	Re-treatment	MDR
1176	SRR15369001	H122	20130655	2013	North	2.3	1	73	Re-treatment	MDR
1177	SRR15368766	H123	20130696	2013	East	2.3	2	18	Initial treatment	MDR
1178	SRR15368765	H125	20130712	2013	East	2.2	#N/A	#N/A	#N/A	MDR
1179	SRR15368764	H126	20130766	2013	East	2.1	1	23	Initial treatment	XDR
1180	SRR15368763	H127	20130879	2013	East	4.5	1	60	Re-treatment	DS
1181	SRR15368815	H128	20130908	2013	West	4.4	1	82	Initial treatment	DS
1182	SRR15368999	H129	20130925	2013	North	2.2	1	75	Initial treatment	DS
1183	SRR15368998	H130	20130926	2013	North	2.1	1	33	Initial treatment	DS
1184	SRR15368997	H131	20130927	2013	North	2.3	1	35	Initial treatment	DR
1185	SRR15369038	H135	20130931	2013	Middle	4.2	1	45	Initial treatment	DS
1186	SRR15368996	H136	20130969	2013	North	2.3	2	51	Initial treatment	DR
1187	SRR15368995	H137	20130970	2013	North	2.3	1	55	Re-treatment	DR
1188	SRR15368994	H138	20130971	2013	North	2.3	1	24	Initial treatment	DS
1189	SRR15368993	H139	20130972	2013	North	2.1	2	73	Re-treatment	MDR
1190	SRR15368992	H140	20130973	2013	North	2.3	1	23	Initial treatment	DS
1191	SRR15368991	H143	20130976	2013	North	2.2	1	25	Initial treatment	DS
1192	SRR15368761	H145	20131005	2013	East	2.2	1	22	Re-treatment	MDR
1193	SRR15369037	H146	20131014	2013	Middle	2.3	2	36	Initial treatment	DR
1194	SRR15369035	H147	20131016	2013	Middle	2.2	1	16	Initial treatment	DS
1195	SRR15369034	H148	20131017	2013	Middle	2.2	1	45	Initial treatment	DS
1196	SRR15368990	H149	20131026	2013	North	4.5	2	50	Initial treatment	MDR
1197	SRR15368868	H150	20131199	2013	South	4.4	1	61	Initial treatment	MDR
1198	SRR15368760	H151	20131089	2013	East	2.2	1	54	Re-treatment	MDR
1199	SRR15368867	H152	20131213	2013	South	2.3	1	76	Initial treatment	MDR
1200	SRR15368866	H153	20131224	2013	South	4.5	1	22	Initial treatment	DS
1201	SRR15368865	H154	20131229	2013	South	2.1	1	18	Initial treatment	DS
1202	SRR15368864	H155	20131230	2013	South	2.3	1	43	Initial treatment	DS
1203	SRR15368863	H156	20131236	2013	South	2.3	1	51	Initial treatment	MDR
1204	SRR15368862	H157	20131247	2013	South	2.1	#N/A	#N/A	#N/A	DS
1205	SRR15368861	H158	20131266	2013	South	2.3	1	80	Initial treatment	DS
1206	SRR15368860	H159	20131267	2013	South	2.2	1	21	Initial treatment	DS
1207	SRR15368859	H160	20131268	2013	South	2.2	1	61	Initial treatment	DS
1208	SRR15368759	H161	20131277	2013	East	2.3	1	71	Initial treatment	DR
1209	SRR15368758	H163	20131287	2013	East	2.2	2	43	Initial treatment	MDR
1210	SRR15368757	H164	20131299	2013	East	2.1	1	42	Initial treatment	DS
1211	SRR15368756	H165	20131300	2013	East	2.1	1	25	Initial treatment	DS
1212	SRR15368755	H166	20131303	2013	East	2.3	1	23	Initial treatment	DR
1213	SRR15368754	H167	20131307	2013	East	2.3	1	20	Re-treatment	DS
1214	SRR15368753	H168	20131308	2013	East	2.1	2	67	Initial treatment	DS
1215	SRR15368752	H169	20131309	2013	East	2.3	2	31	Initial treatment	DS
1216	SRR15368750	H170	20131310	2013	East	2.3	1	18	Initial treatment	DS
1217	SRR15369033	H171	20140001	2013	Middle	2.3	2	38	Initial treatment	DR
1218	SRR15369032	H172	20140002	2013	Middle	2.3	2	26	Initial treatment	DS
1219	SRR15369031	H173	20140003	2013	Middle	2.3	2	28	Initial treatment	DS
1220	SRR15369030	H174	20140004	2013	Middle	2.3	1	31	Initial treatment	DS
1221	SRR15369029	H175	20140005	2013	Middle	2.2	2	27	Initial treatment	DS
1222	SRR15368857	H176	20140006	2013	South	2.3	1	73	Initial treatment	DR
1223	SRR15368856	H177	20140007	2013	South	2.3	1	29	Initial treatment	DS
1224	SRR15368855	H178	20140008	2013	South	4.5	1	55	Initial treatment	DS
1225	SRR15368854	H179	20140009	2013	South	4.4	1	82	Re-treatment	DS
1226	SRR15368853	H180	20140010	2013	South	4.2	1	82	Initial treatment	DS
1227	SRR15368852	H181	20140011	2013	South	4.2	1	83	Initial treatment	MDR
1228	SRR15368851	H182	20140012	2013	South	2.3	2	27	Initial treatment	MDR
1229	SRR15368749	H183	20140033	2013	East	4.4	1	41	Re-treatment	MDR
1230	SRR15368988	H184	20140074	2013	North	2.3	2	26	Initial treatment	DR
1231	SRR15368987	H185	20140076	2013	North	2.3	1	24	Initial treatment	DS
1232	SRR15369028	H187	20140161	2013	Middle	2.3	1	54	Re-treatment	MDR
1233	SRR15369027	H188	20140163	2013	Middle	2.3	1	75	Initial treatment	MDR
1234	SRR15368748	H189	20140386	2013	East	2.2	1	30	Initial treatment	MDR
1235	SRR15368850	T1	20130563	2013	South	4.2	2	23	Initial treatment	DS
1236	SRR15369026	T2	20130542	2013	Middle	2.2	1	39	Initial treatment	DS
1237	SRR15368747	T3	20130573	2013	East	2.3	1	24	Initial treatment	DS
1238	SRR15368746	T4	20130593	2013	East	2.2	1	27	Initial treatment	DR
1239	SRR15368745	T5	20130580	2013	East	2.3	#N/A	#N/A	#N/A	DR
1240	SRR15368744	T6	20130598	2013	East	4.4	1	69	Initial treatment	DR
1241	SRR15368743	T7	20130595	2013	East	2.3	1	57	Initial treatment	DS
1242	SRR15369024	T8	20130541	2013	Middle	2.3	1	49	Initial treatment	DS
1243	SRR15368849	T9	20130562	2013	South	2.3	1	43	Initial treatment	DS
1244	SRR15368742	T10	20130579	2013	East	2.3	1	68	Initial treatment	DR
1245	SRR15368813	T11	20130553	2013	West	4.5	1	83	Initial treatment	DS
1246	SRR15368741	T12	20130589	2013	East	4.5	1	58	Re-treatment	DR
1247	SRR15368739	T13	20130582	2013	East	2.3	1	24	Initial treatment	DS
1248	SRR15368738	T14	20130571	2013	East	2.3	1	19	Initial treatment	MDR
1249	SRR15368737	T15	20130590	2013	East	2.3	1	42	Initial treatment	DS
1250	SRR15368848	T16	20130564	2013	South	4.2	1	43	Initial treatment	DR
1251	SRR15369023	T17	20130547	2013	Middle	2.3	2	31	Initial treatment	DS
1252	SRR15368812	T18	20130554	2013	West	2.2	1	57	Initial treatment	DS
1253	SRR15368736	T19	20130575	2013	East	2.1	2	20	Initial treatment	DS
1254	SRR15368811	T20	20130549	2013	West	2.2	1	32	Initial treatment	DR
1255	SRR15368810	T21	20130552	2013	West	4.5	2	17	Initial treatment	DR
1256	SRR15368809	T24	20130556	2013	West	2.3	1	59	Re-treatment	DR
1257	SRR15369022	T25	20130544	2013	Middle	2.2	1	69	Re-treatment	DR
1258	SRR15368808	T26	20130551	2013	West	4.2	1	65	Initial treatment	DR
1259	SRR15368735	T27	20130583	2013	East	2.3	2	23	Initial treatment	DS
1260	SRR15368734	T28	20130578	2013	East	2.2	#N/A	#N/A	#N/A	DS
1261	SRR15368733	T29	20130585	2013	East	2.3	2	23	Initial treatment	DS
1262	SRR15368732	T30	20130599	2013	East	2.2	2	53	Initial treatment	DS
1263	SRR15368807	T31	20130548	2013	West	4.4	1	74	Initial treatment	DR
1264	SRR15368731	T32	20130592	2013	East	4.4	1	57	Initial treatment	DR
1265	SRR15369021	T33	20130546	2013	Middle	4.2	1	35	Initial treatment	DR
1266	SRR15368806	T34	20130557	2013	West	2.3	1	51	Re-treatment	DR
1267	SRR15368730	T35	20130594	2013	East	2.3	#N/A	#N/A	#N/A	DS
1268	SRR15369020	T36	20130545	2013	Middle	4.5	1	76	Initial treatment	DS
1269	SRR15368726	T37	20130584	2013	East	2.2	1	63	Initial treatment	DR
1270	SRR15369019	T38	20130540	2013	Middle	2.3	2	17	Initial treatment	DS
1271	SRR15368725	T39	20130570	2013	East	4.5	1	79	Initial treatment	DS
1272	SRR15369018	T40	20130539	2013	Middle	2.3	2	39	Initial treatment	DR
1273	SRR15368805	T41	20130555	2013	West	2.3	1	71	Initial treatment	DR
1274	SRR15368846	T42	20130560	2013	South	2.1	2	43	Initial treatment	DS
1275	SRR15368724	T43	20130596	2013	East	2.3	1	31	Initial treatment	DS
1276	SRR15368723	T44	20130574	2013	East	2.3	1	34	Initial treatment	DR
1277	SRR15368804	T45	20130559	2013	West	2.3	2	80	Initial treatment	DS
1278	SRR15368802	T47	20130550	2013	West	2.1	#N/A	#N/A	#N/A	DS
1279	SRR15369017	T48	20130543	2013	Middle	2.3	1	79	Re-treatment	DS
1280	SRR15368845	T49	20130565	2013	South	2.3	1	61	Initial treatment	DS
1281	SRR15368722	T50	20130576	2013	East	2.2	1	55	Initial treatment	XDR
1282	SRR15368721	T58	20131276	2013	East	4.5	1	37	Re-treatment	DR
1283	SRR15369016	V43	20130375	2013	Middle	2.2	1	25	Initial treatment	DS
1284	SRR15368986	V45	20130362	2013	North	2.3	#N/A	#N/A	#N/A	MDR
1285	SRR15368801	V46	20130402	2013	West	2.3	1	58	Initial treatment	DS
1286	SRR15368720	V47	20131049	2013	East	2.3	2	22	Initial treatment	MDR
1287	SRR15368800	V50	20130406	2013	West	2.2	1	44	Initial treatment	DS
1288	SRR15369015	V51	20130373	2013	Middle	2.3	1	48	Initial treatment	DS
1289	SRR15368799	V52	20130401	2013	West	2.3	1	63	Initial treatment	DS
1290	SRR15368798	V53	20130403	2013	West	2.3	2	74	Initial treatment	DR
1291	SRR15368719	V56	20130576	2013	East	2.2	1	55	Initial treatment	XDR
1292	SRR15368844	W7	20131265	2013	South	4.5	1	61	Initial treatment	DS
1293	SRR15368718	W38	20131275	2013	East	4.2	1	22	Initial treatment	DR
1294	SRR15368985	W58	20130921	2013	North	2.3	2	23	Initial treatment	DS
1295	SRR15368984	W60	20130923	2013	North	4.5	2	23	Initial treatment	DS
1296	SRR15368717	W83	20131027	2013	East	2.2	#N/A	#N/A	#N/A	DS
