# Supplementary material for: Genetic composition and evolution of the prevalent Mycobacterium tuberculosis lineages 2 and 4 in the Chinese and Zhejiang Province populations
Source: Cell Biosci. 2021 Aug 21;11:162. doi: 10.1186/s13578-021-00673-7 (PMC8379736; doi:10.1186/s13578-021-00673-7)
Supplement: Supplementary file 2 — Additional file 2: Table S2. The detail information (run accession, public year et al.) of the 1154 Mycobacterium tuberculosis isolates collected from public databases. [file 13578_2021_673_MOESM2_ESM.xlsx]

## Sheet: Table S2
Table S2. The detail information (run accession, public year et al. ) of the 1154 Mycobacterium tuberculosis isolates collected from public databases.
accession	public year	city	country	octal	spoligotyping	sub-lineages
SRR671719	2015	Beijing	China	3731	Beijing	lineage2-lineage2.2-lineage2.2.1
SRR671720	2015	Beijing	China	371	Beijing	lineage2-lineage2.2-lineage2.2.1
SRR671721	2015	Beijing	China	3771	Beijing	lineage2-lineage2.2-lineage2.2.1
SRR671722	2015	Beijing	China	3771	Beijing	lineage2-lineage2.2-lineage2.2.1
SRR671723	2015	Beijing	China	3771	Beijing	lineage2-lineage2.2-lineage2.2.1
SRR671724	2015	Beijing	China	3771	Beijing	lineage2-lineage2.2-lineage2.2.1
SRR671725	2015	Guangdong	China	577731403760731	T2	lineage4-lineage4.4-lineage4.4.2
SRR671726	2015	Guangdong	China	3771	Beijing	lineage2-lineage2.2-lineage2.2.1
SRR671727	2015	Tibet	China	3731	Beijing	lineage2-lineage2.2-lineage2.2.1
SRR671728	2015	Tibet	China	3771	Beijing	lineage2-lineage2.2-lineage2.2.1
SRR671729	2015	Tibet	China	3771	Beijing	lineage2-lineage2.2-lineage2.2.1
SRR671730	2015	Tibet	China	3771	Beijing	lineage2-lineage2.2-lineage2.2.1
SRR671731	2015	Tibet	China	3771	Beijing	lineage2-lineage2.2-lineage2.2.1
SRR671732	2015	Tibet	China	3771	Beijing	lineage2-lineage2.2-lineage2.2.1
SRR671733	2015	Tibet	China	3771	Beijing	lineage2-lineage2.2-lineage2.2.1
SRR671734	2015	Tibet	China	3771	Beijing	lineage2-lineage2.2-lineage2.2.1
SRR671735	2015	Tibet	China	3771	Beijing	lineage2-lineage2.2-lineage2.2.1
SRR671736	2015	Tibet	China	3771	Beijing	lineage2-lineage2.2-lineage2.2.1
SRR671737	2015	Tibet	China	3771	Beijing	lineage2-lineage2.2-lineage2.2.1
SRR671738	2015	Tibet	China	3771	Beijing	lineage2-lineage2.2-lineage2.2.1
SRR671739	2015	Tibet	China	3771	Beijing	lineage2-lineage2.2-lineage2.2.1
SRR671740	2015	Tibet	China	777777777760771	T1	lineage4-lineage4.4-lineage4.4.2
SRR671742	2015	Tibet	China	3771	Beijing	lineage2-lineage2.2-lineage2.2.1
SRR671743	2015	Tibet	China	3771	Beijing	lineage2-lineage2.2-lineage2.2.1
SRR671744	2015	Tibet	China	3771	Beijing	lineage2-lineage2.2-lineage2.2.1
SRR671745	2015	Tibet	China	3771	Beijing	lineage2-lineage2.2-lineage2.2.1
SRR671746	2015	Tibet	China	3771	Beijing	lineage2-lineage2.2-lineage2.2.1
SRR671747	2015	Tibet	China	3771	Beijing	lineage2-lineage2.2-lineage2.2.1
SRR671748	2015	Fujian	China	3771	Beijing	lineage2-lineage2.2-lineage2.2.1
SRR671749	2015	Fujian	China	777777777760771	T1	lineage4-lineage4.4-lineage4.4.2
SRR671750	2015	Fujian	China	777737770020771	H3	lineage4-lineage4.5
SRR671751	2015	Fujian	China	777777777760771	T1	lineage4-lineage4.5
SRR671752	2015	Fujian	China	1731	Beijing	lineage2-lineage2.2-lineage2.2.1
SRR671753	2015	Fujian	China	3771	Beijing	lineage2-lineage2.2-lineage2.2.2
SRR671754	2015	Fujian	China	3771	Beijing	lineage2-lineage2.2-lineage2.2.1
SRR671755	2015	Fujian	China	3771	Beijing	lineage2-lineage2.2-lineage2.2.1
SRR671756	2015	Fujian	China	3771	Beijing	lineage2-lineage2.2-lineage2.2.1
SRR671757	2015	Fujian	China	777777777720771	H3	lineage4-lineage4.5
SRR671758	2015	Fujian	China	3771	Beijing	lineage2-lineage2.2-lineage2.2.1-lineage2.2.1.1
SRR671759	2015	Fujian	China	371	Beijing	lineage2-lineage2.2-lineage2.2.1
SRR671760	2015	Fujian	China	777777777760771	T1	lineage4-lineage4.4-lineage4.4.2
SRR671761	2015	Fujian	China	3771	Beijing	lineage2-lineage2.2-lineage2.2.1-lineage2.2.1.1
SRR671762	2015	Fujian	China	177777777760731	T2	lineage4-lineage4.4-lineage4.4.2
SRR671763	2015	Fujian	China	777777777760771	T1	lineage4-lineage4.5
SRR671764	2015	Fujian	China	477777777760731	T2	lineage4-lineage4.4-lineage4.4.2
SRR671765	2015	Guizhou	China	3771	Beijing	lineage2-lineage2.2-lineage2.2.1
SRR671766	2015	Guizhou	China	777777777760771	T1	lineage4-lineage4.5
SRR671767	2015	Guizhou	China	777774377760131	Orphan	lineage4-lineage4.5
SRR671768	2015	Guizhou	China	777777777760771	T1	lineage4-lineage4.5
SRR671769	2015	Guizhou	China	757677777760771	Orphan	lineage4-lineage4.5
SRR671770	2015	Guizhou	China	3771	Beijing	lineage2-lineage2.2-lineage2.2.1
SRR671771	2015	Guizhou	China	3771	Beijing	lineage2-lineage2.2-lineage2.2.1
SRR671772	2015	Guizhou	China	777777777760771	T1	lineage4-lineage4.5
SRR671773	2015	Guizhou	China	777777777760771	T1	lineage4-lineage4.5
SRR671774	2015	Guizhou	China	757677777760771	Orphan	lineage4-lineage4.5
SRR671775	2015	Guangdong	China	677737607760771	LAM2	lineage4-lineage4.3-lineage4.3.4-lineage4.3.4.1
SRR671776	2015	Heilongjiang	China	3771	Beijing	lineage2-lineage2.2-lineage2.2.1
SRR671777	2015	Heilongjiang	China	3771	Beijing	lineage2-lineage2.2-lineage2.2.1
SRR671778	2015	Heilongjiang	China	777777777760531	T2	lineage4-lineage4.4-lineage4.4.2
SRR671779	2015	Heilongjiang	China	3771	Beijing	lineage2-lineage2.2-lineage2.2.1
SRR671780	2015	Heilongjiang	China	3771	Beijing	lineage2-lineage2.2-lineage2.2.1
SRR671781	2015	Liaoning	China	3771	Beijing	lineage2-lineage2.2-lineage2.2.1
SRR671782	2015	Guangdong	China	777777777760731	T2	lineage4-lineage4.2-lineage4.2.2
SRR671783	2015	Guangdong	China	3771	Beijing	lineage2-lineage2.2-lineage2.2.1
SRR671784	2015	Liaoning	China	3771	Beijing	lineage2-lineage2.2-lineage2.2.1
SRR671785	2015	Liaoning	China	3771	Beijing	lineage2-lineage2.2-lineage2.2.1
SRR671786	2015	Liaoning	China	3771	Beijing	lineage2-lineage2.2-lineage2.2.1-lineage2.2.1.1
SRR671787	2015	Liaoning	China	3771	Beijing	lineage2-lineage2.2-lineage2.2.1
SRR671788	2015	Liaoning	China	3771	Beijing	lineage2-lineage2.2-lineage2.2.1
SRR671789	2015	Guangdong	China	3771	Beijing	lineage2-lineage2.2-lineage2.2.1
SRR671790	2015	Guangdong	China	777740003740771	T1	lineage4-lineage4.4-lineage4.4.2
SRR671791	2015	Liaoning	China	3771	Beijing	lineage2-lineage2.2-lineage2.2.1
SRR671792	2015	Liaoning	China	3771	Beijing	lineage2-lineage2.2-lineage2.2.1
SRR671793	2015	Shaanxi	China	3771	Beijing	lineage2-lineage2.2-lineage2.2.1
SRR671794	2015	Liaoning	China	3771	Beijing	lineage2-lineage2.2-lineage2.2.1
SRR671795	2015	Shaanxi	China	3771	Beijing	lineage2-lineage2.2-lineage2.2.1
SRR671796	2015	Liaoning	China	3771	Beijing	lineage2-lineage2.2-lineage2.2.1
SRR671797	2015	Liaoning	China	3771	Beijing	lineage2-lineage2.2-lineage2.2.2
SRR671798	2015	Shaanxi	China	3771	Beijing	lineage2-lineage2.2-lineage2.2.1
SRR671799	2015	Liaoning	China	3771	Beijing	lineage2-lineage2.2-lineage2.2.1
SRR671800	2015	Liaoning	China	3771	Beijing	lineage2-lineage2.2-lineage2.2.1
SRR671801	2015	Liaoning	China	3771	Beijing	lineage2-lineage2.2-lineage2.2.1
SRR671802	2015	Shaanxi	China	3771	Beijing	lineage2-lineage2.2-lineage2.2.1
SRR671803	2015	Shaanxi	China	3771	Beijing	lineage2-lineage2.2-lineage2.2.1
SRR671804	2015	Shanghai	China	3771	Beijing	lineage2-lineage2.2-lineage2.2.2
SRR671805	2015	Shanghai	China	3000	Beijing	lineage2-lineage2.2-lineage2.2.1
SRR671806	2015	Shanghai	China	3771	Beijing	lineage2-lineage2.2-lineage2.2.1
SRR671807	2015	Shanghai	China	3771	Beijing	lineage2-lineage2.2-lineage2.2.1
SRR671808	2015	Shanghai	China	3771	Beijing	lineage2-lineage2.2-lineage2.2.1
SRR671809	2015	Shanghai	China	3771	Beijing	lineage2-lineage2.2-lineage2.2.1
SRR671810	2015	Shanghai	China	3171	Beijing	lineage2-lineage2.2-lineage2.2.1
SRR671811	2015	Shanghai	China	3771	Beijing	lineage2-lineage2.2-lineage2.2.1
SRR671812	2015	Shanghai	China	3771	Beijing	lineage2-lineage2.2-lineage2.2.1
SRR671813	2015	Shanghai	China	3771	Beijing	lineage2-lineage2.2-lineage2.2.2
SRR671814	2015	Shanghai	China	3771	Beijing	lineage2-lineage2.2-lineage2.2.1
SRR671815	2015	Shanghai	China	3771	Beijing	lineage2-lineage2.2-lineage2.2.1
SRR671816	2015	Shanghai	China	3771	Beijing	lineage2-lineage2.2-lineage2.2.1
SRR671817	2015	Shanghai	China	3771	Beijing	lineage2-lineage2.2-lineage2.2.1
SRR671818	2015	Shanghai	China	3771	Beijing	lineage2-lineage2.2-lineage2.2.1
SRR671819	2015	Shanghai	China	3771	Beijing	lineage2-lineage2.2-lineage2.2.1
SRR671820	2015	Shanghai	China	3771	Beijing	lineage2-lineage2.2-lineage2.2.1
SRR671821	2015	Shanghai	China	3771	Beijing	lineage2-lineage2.2-lineage2.2.1
SRR671822	2015	Shanghai	China	3771	Beijing	lineage2-lineage2.2-lineage2.2.1
SRR671823	2015	Shanghai	China	3731	Beijing	lineage2-lineage2.2-lineage2.2.1
SRR671824	2015	Shanghai	China	3771	Beijing	lineage2-lineage2.2-lineage2.2.2
SRR671825	2015	Shanghai	China	3771	Beijing	lineage2-lineage2.2-lineage2.2.1
SRR671826	2015	Shanghai	China	3771	Beijing	lineage2-lineage2.2-lineage2.2.1
SRR671827	2015	Shanghai	China	3771	Beijing	lineage2-lineage2.2-lineage2.2.1
SRR671828	2015	Shanghai	China	3771	Beijing	lineage2-lineage2.2-lineage2.2.1
SRR671829	2015	Liaoning	China	3771	Beijing	lineage2-lineage2.2-lineage2.2.1
SRR671830	2015	Shaanxi	China	3771	Beijing	lineage2-lineage2.2-lineage2.2.1-lineage2.2.1.1
SRR671831	2015	Shaanxi	China	777774777760771	T1	lineage4-lineage4.4-lineage4.4.2
SRR671832	2015	Fujian	China	777777777760771	T1	lineage4-lineage4.2-lineage4.2.2
SRR671833	2015	Guizhou	China	777777777760771	T1	lineage4-lineage4.5
SRR671834	2015	Guizhou	China	3771	Beijing	lineage2-lineage2.2-lineage2.2.1
SRR671835	2015	Guizhou	China	777777777760771	T1	lineage4-lineage4.4-lineage4.4.2
SRR671836	2015	Guizhou	China	3771	Beijing	lineage2-lineage2.2-lineage2.2.1
SRR671837	2015	Guizhou	China	3771	Beijing	lineage2-lineage2.2-lineage2.2.1
SRR671838	2015	Tibet	China	577777777760771	T1	lineage4-lineage4.5
SRR671839	2015	Tibet	China	3771	Beijing	lineage2-lineage2.2-lineage2.2.1
SRR671840	2015	Tibet	China	3771	Beijing	lineage2-lineage2.2-lineage2.2.1
SRR671841	2015	Fujian	China	3771	Beijing	lineage2-lineage2.2-lineage2.2.1-lineage2.2.1.1
SRR671842	2015	Fujian	China	3771	Beijing	lineage2-lineage2.2-lineage2.2.1
SRR671843	2015	Guizhou	China	3771	Beijing	lineage2-lineage2.2-lineage2.2.1
SRR671844	2015	Guizhou	China	3771	Beijing	lineage2-lineage2.2-lineage2.2.1
SRR671845	2015	Guizhou	China	3771	Beijing	lineage2-lineage2.2-lineage2.2.1
SRR671846	2015	Guizhou	China	737777777740071	T1	lineage4-lineage4.5
SRR671847	2015	Guizhou	China	3771	Beijing	lineage2-lineage2.2-lineage2.2.1
SRR671848	2015	Tibet	China	3771	Beijing	lineage2-lineage2.2-lineage2.2.1
SRR671849	2015	Tibet	China	3771	Beijing	lineage2-lineage2.2-lineage2.2.1
SRR671850	2015	Tibet	China	777777777760771	T1	lineage4-lineage4.5
SRR671851	2015	Tibet	China	3771	Beijing	lineage2-lineage2.2-lineage2.2.1
SRR671852	2015	Shaanxi	China	3731	Beijing	lineage2-lineage2.2-lineage2.2.1
SRR671853	2015	Shaanxi	China	777777777740771	T1	lineage4-lineage4.5
SRR671854	2015	Liaoning	China	3000	Beijing	lineage2-lineage2.2-lineage2.2.1
SRR671855	2015	Liaoning	China	3771	Beijing	lineage2-lineage2.2-lineage2.2.2
SRR671856	2015	Henan	China	3771	Beijing	lineage2-lineage2.2-lineage2.2.1
SRR671857	2015	Henan	China	3771	Beijing	lineage2-lineage2.2-lineage2.2.2
SRR671858	2015	Beijing	China	3771	Beijing	lineage2-lineage2.2-lineage2.2.1
SRR671859	2015	Beijing	China	767717601720771	Orphan	lineage4-lineage4.5
SRR671860	2015	Beijing	China	777777777760731	T2	lineage4-lineage4.4-lineage4.4.2
SRR671861	2015	Guangdong	China	577731403760731	T2	lineage4-lineage4.4-lineage4.4.2
SRR671862	2015	Guangdong	China	777740007760771	LAM9	lineage4-lineage4.4-lineage4.4.2
SRR671863	2015	Guangdong	China	3771	Beijing	lineage2-lineage2.2-lineage2.2.1
SRR671864	2015	Guangdong	China	3771	Beijing	lineage2-lineage2.2-lineage2.2.1
SRR671865	2015	Beijing	China	3771	Beijing	lineage2-lineage2.2-lineage2.2.1
SRR671866	2015	Beijing	China	3771	Beijing	lineage2-lineage2.2-lineage2.2.1
SRR671867	2015	Beijing	China	3771	Beijing	lineage2-lineage2.2-lineage2.2.1
SRR671868	2015	Beijing	China	777777777760731	T2	lineage4-lineage4.5
SRR671869	2015	Beijing	China	3771	Beijing	lineage2-lineage2.2-lineage2.2.1
SRR671870	2015	InnerMongolia	China	3771	Beijing	lineage2-lineage2.2-lineage2.2.1
SRR671871	2015	Xinjiang	China	3771	Beijing	lineage2-lineage2.2-lineage2.2.1
SRR671872	2015	Xinjiang	China	537777777420771	H4	lineage4-lineage4.5
SRR671874	2015	Xinjiang	China	577777777420771	H4	lineage4-lineage4.5
SRR671875	2015	InnerMongolia	China	3771	Beijing	lineage2-lineage2.2-lineage2.2.1
SRR671876	2015	InnerMongolia	China	3771	Beijing	lineage2-lineage2.2-lineage2.2.1
SRR671877	2015	InnerMongolia	China	3771	Beijing	lineage2-lineage2.2-lineage2.2.1
SRR671878	2015	Xinjiang	China	577777777760731	T2	lineage4-lineage4.4-lineage4.4.2
SRR671879	2015	InnerMongolia	China	3771	Beijing	lineage2-lineage2.2-lineage2.2.1
ERR234098	2013	China	China	3771	Beijing	lineage2-lineage2.2-lineage2.2.1
ERR234100	2013	China	China	3771	Beijing	lineage2-lineage2.2-lineage2.2.1
ERR234102	2013	China	China	3731	Beijing	lineage2-lineage2.2-lineage2.2.1
ERR234103	2013	China	China	3551	Beijing	lineage2-lineage2.2-lineage2.2.1
ERR234105	2013	China	China	70	Beijing	lineage2-lineage2.2-lineage2.2.1
ERR234107	2013	China	China	3760	Beijing	lineage2-lineage2.2-lineage2.2.1
ERR234108	2013	China	China	3771	Beijing	lineage2-lineage2.2-lineage2.2.1
ERR234110	2013	China	China	3771	Beijing	lineage2-lineage2.2-lineage2.2.1
ERR234112	2013	China	China	3031	Beijing	lineage2-lineage2.2-lineage2.2.1
ERR234114	2013	China	China	3771	Beijing	lineage2-lineage2.2-lineage2.2.1
ERR234115	2013	China	China	3771	Beijing	lineage2-lineage2.2-lineage2.2.1
ERR234116	2013	China	China	3771	Beijing	lineage2-lineage2.2-lineage2.2.1
ERR234117	2013	China	China	3771	Beijing	lineage2-lineage2.2-lineage2.2.1
ERR234118	2013	China	China	3771	Beijing	lineage2-lineage2.2-lineage2.2.1
ERR234119	2013	China	China	3771	Beijing	lineage2-lineage2.2-lineage2.2.1
ERR234120	2013	China	China	3771	Beijing	lineage2-lineage2.2-lineage2.2.1
ERR234121	2013	China	China	3771	Beijing	lineage2-lineage2.2-lineage2.2.1-lineage2.2.1.1
ERR234122	2013	China	China	3771	Beijing	lineage2-lineage2.2-lineage2.2.1
ERR234123	2013	China	China	3771	Beijing	lineage2-lineage2.2-lineage2.2.1
ERR234124	2013	China	China	3771	Beijing	lineage2-lineage2.2-lineage2.2.1
ERR234125	2013	China	China	3571	Beijing	lineage2-lineage2.2-lineage2.2.1
ERR234126	2013	China	China	3571	Beijing	lineage2-lineage2.2-lineage2.2.1
ERR234128	2013	China	China	3771	Beijing	lineage2-lineage2.2-lineage2.2.1
ERR234129	2013	China	China	3431	Beijing	lineage2-lineage2.2-lineage2.2.1
ERR234130	2013	China	China	3771	Beijing	lineage2-lineage2.2-lineage2.2.1-lineage2.2.1.1
ERR234131	2013	China	China	3771	Beijing	lineage2-lineage2.2-lineage2.2.1
ERR234132	2013	China	China	3771	Beijing	lineage2-lineage2.2-lineage2.2.1
ERR234133	2013	China	China	3771	Beijing	lineage2-lineage2.2-lineage2.2.1
ERR234134	2013	China	China	3771	Beijing	lineage2-lineage2.2-lineage2.2.1
ERR234135	2013	China	China	3771	Beijing	lineage2-lineage2.2-lineage2.2.1
ERR234136	2013	China	China	3771	Beijing	lineage2-lineage2.2-lineage2.2.1
ERR234137	2013	China	China	3571	Beijing	lineage2-lineage2.2-lineage2.2.1
ERR234138	2013	China	China	3771	Beijing	lineage2-lineage2.2-lineage2.2.1
ERR234140	2013	China	China	3771	Beijing	lineage2-lineage2.2-lineage2.2.1-lineage2.2.1.1
ERR234141	2013	China	China	3771	Beijing	lineage2-lineage2.2-lineage2.2.1
ERR234152	2013	Vietnam	Vietnam	777777777760771	T1	lineage4-lineage4.4-lineage4.4.2
ERR234154	2013	Germany	Germany	777777404760771	LAM7-TUR	lineage4-lineage4.2-lineage4.2.2-lineage4.2.2.1
ERR234161	2013	Tanzania	Tanzania	777777606060771	LAM11-ZWE	lineage4-lineage4.3-lineage4.3.4-lineage4.3.4.2-lineage4.3.4.2.1
ERR234163	2013	Tanzania	Tanzania	777777777760711	T	lineage4-lineage4.6-lineage4.6.1-lineage4.6.1.2
ERR234170	2013	Vietnam	Vietnam	777777774020731	H1	lineage4-lineage4.1-lineage4.1.2-lineage4.1.2.1
ERR234171	2013	Uganda	Uganda	777777777760731	T2	lineage4-lineage4.6-lineage4.6.1-lineage4.6.1.2
ERR234172	2013	Uganda	Uganda	237774777760730	T2-Uganda	lineage4-lineage4.6-lineage4.6.1-lineage4.6.1.1
ERR234173	2013	Uganda	Uganda	777777777760730	T2-Uganda	lineage4-lineage4.6-lineage4.6.1-lineage4.6.1.1
ERR234174	2013	Germany	Germany	776377777760771	S	lineage4-lineage4.4-lineage4.4.1-lineage4.4.1.1
ERR234175	2013	Germany	Germany	777777777760771	T1	lineage4-lineage4.1-lineage4.1.2-lineage4.1.2.1
ERR234177	2013	Germany	Germany	777737777420771	H4	lineage4-lineage4.2-lineage4.2.1
ERR234180	2013	Vietnam	Vietnam	777777777760771	T1	lineage4-lineage4.8
ERR234183	2013	Vietnam	Vietnam	777777777760731	T2	lineage4-lineage4.4-lineage4.4.2
ERR234187	2013	Ghana	Ghana	777777743760771	LAM10-CAM	lineage4-lineage4.6-lineage4.6.2-lineage4.6.2.2
ERR234190	2013	Vietnam	Vietnam	3771	Beijing	lineage2-lineage2.2-lineage2.2.1-lineage2.2.1.1
ERR234193	2013	Vietnam	Vietnam	3771	Beijing	lineage2-lineage2.2-lineage2.2.1
ERR234198	2013	Liberia	Liberia	777777777760771	T1	lineage4-lineage4.1
ERR234200	2013	Ghana	Ghana	777777743760771	LAM10-CAM	lineage4-lineage4.6-lineage4.6.2-lineage4.6.2.2
ERR234201	2013	Ghana	Ghana	777777777760771	T1	lineage4-lineage4.1
ERR234203	2013	Ghana	Ghana	700076777760700	X3	lineage4-lineage4.1-lineage4.1.1-lineage4.1.1.3
ERR234206	2013	Ghana	Ghana	777777740360771	T1-RUS2	lineage4-lineage4.8
ERR234208	2013	Vietnam	Vietnam	3771	Beijing	lineage2-lineage2.2-lineage2.2.1
ERR234209	2013	Vietnam	Vietnam	371	Beijing	lineage2-lineage2.2-lineage2.2.1
ERR234210	2013	Vietnam	Vietnam	3751	Beijing	lineage2-lineage2.2-lineage2.2.1
ERR234211	2013	Vietnam	Vietnam	771	Beijing	lineage2-lineage2.2-lineage2.2.2
ERR234212	2013	-	-	777777475760771	Orphan	lineage4-lineage4.9
ERR234213	2013	Indonesia	Indonesia	2671	Beijing	lineage2-lineage2.2-lineage2.2.1-lineage2.2.1.2
ERR234215	2013	Mongolia	Mongolia	10	Beijing	lineage2-lineage2.2-lineage2.2.1
ERR234216	2013	Laos	Laos	777777757777771	Beijing	lineage2-lineage2.1
ERR234239	2013	Vietnam	Vietnam	777776777760771	X1	lineage4-lineage4.1-lineage4.1.1-lineage4.1.1.2
ERR234242	2013	Vietnam	Vietnam	3771	Beijing	lineage2-lineage2.2-lineage2.2.1-lineage2.2.1.1
ERR234243	2013	Vietnam	Vietnam	777777740020771	H	lineage4-lineage4.5
ERR234244	2013	Vietnam	Vietnam	777777777720771	H3	lineage4-lineage4.5
ERR234245	2013	Cambodia	Cambodia	3771	Beijing	lineage2-lineage2.2-lineage2.2.1
ERR234246	2013	Vietnam	Vietnam	3771	Beijing	lineage2-lineage2.2-lineage2.2.1-lineage2.2.1.1
ERR234247	2013	Indonesia	Indonesia	3771	Beijing	lineage2-lineage2.2-lineage2.2.1
ERR234248	2013	China	China	7677731	Orphan	lineage2-lineage2.1
ERR234249	2013	Vietnam	Vietnam	3771	Beijing	lineage2-lineage2.2-lineage2.2.1-lineage2.2.1.1
ERR234250	2013	Singapore	Singapore	3771	Beijing	lineage2-lineage2.2-lineage2.2.1
ERR234251	2013	Mexico	Mexico	777777607760771	LAM9	lineage4-lineage4.3-lineage4.3.3
ERR234252	2013	China	China	7777771	Beijing	lineage2-lineage2.1
ERR234253	2013	China	China	3771	Beijing	lineage2-lineage2.2-lineage2.2.1
ERR234256	2013	China	China	3771	Beijing	lineage2-lineage2.2-lineage2.2.1-lineage2.2.1.1
ERR234258	2013	Nicaragua	Nicaragua	777774074160771	Orphan	lineage4-lineage4.3-lineage4.3.3
ERR234259	2013	Guatemal	Guatemal	777777774020771	H1	lineage4-lineage4.1-lineage4.1.2-lineage4.1.2.1
ERR234260	2013	El_Salvador	El_Salvador	777777777760731	T2	lineage4-lineage4.8
ERR234263	2013	Cambodia	Cambodia	3771	Beijing	lineage2-lineage2.2-lineage2.2.1-lineage2.2.1.2
ERR234265	2013	USA	USA	777774077560771	Orphan	lineage4-lineage4.3-lineage4.3.3
ERR234267	2013	USA	USA	776777607760731	LAM4	lineage4-lineage4.3-lineage4.3.4-lineage4.3.4.2
ERR234268	2013	USA	USA	777776777760601	X2	lineage4-lineage4.1-lineage4.1.1-lineage4.1.1.1
ERR234269	2013	China	China	3771	Beijing	lineage2-lineage2.2-lineage2.2.1
ERR234270	2013	China	China	3771	Beijing	lineage2-lineage2.2-lineage2.2.1
ERR234271	2013	China	China	3771	Beijing	lineage2-lineage2.2-lineage2.2.1
ERR023732	2011	Bilthoven	Netherlands	777777777760771	T1	lineage4-lineage4.1-lineage4.1.2-lineage4.1.2.1
ERR023746	2011	Bilthoven	Netherlands	777777774020771	H1	lineage4-lineage4.1-lineage4.1.2-lineage4.1.2.1
ERR023758	2011	Bilthoven	Netherlands	777777774020771	H1	lineage4-lineage4.1-lineage4.1.2-lineage4.1.2.1
ERR023759	2011	Bilthoven	Netherlands	777777774020771	H1	lineage4-lineage4.1-lineage4.1.2-lineage4.1.2.1
ERR023760	2011	Bilthoven	Netherlands	777777774020771	H1	lineage4-lineage4.1-lineage4.1.2-lineage4.1.2.1
ERR023761	2011	Bilthoven	Netherlands	776177607760771	LAM3	lineage4-lineage4.3-lineage4.3.2
ERR023764	2011	Bilthoven	Netherlands	776177607760771	LAM3	lineage4-lineage4.3-lineage4.3.2
ERR024340	2011	Bilthoven	Netherlands	776177607760771	LAM3	lineage4-lineage4.3-lineage4.3.2
ERR024343	2011	Bilthoven	Netherlands	777730607760771	LAM5	lineage4-lineage4.3
ERR024344	2011	Bilthoven	Netherlands	774137607760771	LAM3	lineage4-lineage4.3-lineage4.3.2
ERR024345	2011	Bilthoven	Netherlands	774137607760771	LAM3	lineage4-lineage4.3-lineage4.3.2
ERR024346	2011	Bilthoven	Netherlands	774137607760771	LAM3	lineage4-lineage4.3-lineage4.3.2
ERR024347	2011	Bilthoven	Netherlands	774137607760771	LAM3	lineage4-lineage4.3-lineage4.3.2
ERR024355	2011	Bilthoven	Netherlands	375777777340771	T1	lineage4-lineage4.9
ERR025414	2011	Bilthoven	Netherlands	777777774020731	H1	lineage4-lineage4.1-lineage4.1.2-lineage4.1.2.1
ERR025415	2011	Bilthoven	Netherlands	777777777700371	T	lineage4-lineage4.1-lineage4.1.2
ERR025416	2011	Bilthoven	Netherlands	776177607760771	LAM3	lineage4-lineage4.3-lineage4.3.2
ERR025418	2011	Bilthoven	Netherlands	777777774020731	H1	lineage4-lineage4.1-lineage4.1.2-lineage4.1.2.1
ERR025419	2011	Bilthoven	Netherlands	777777774020731	H1	lineage4-lineage4.1-lineage4.1.2-lineage4.1.2.1
ERR025420	2011	Bilthoven	Netherlands	777777774020771	H1	lineage4-lineage4.1-lineage4.1.2-lineage4.1.2.1
ERR025421	2011	Bilthoven	Netherlands	777777774020771	H1	lineage4-lineage4.1-lineage4.1.2-lineage4.1.2.1
ERR025422	2011	Bilthoven	Netherlands	777777774020771	H1	lineage4-lineage4.1-lineage4.1.2-lineage4.1.2.1
ERR025423	2011	Bilthoven	Netherlands	777777774020771	H1	lineage4-lineage4.1-lineage4.1.2-lineage4.1.2.1
ERR025424	2011	Bilthoven	Netherlands	777777774020771	H1	lineage4-lineage4.1-lineage4.1.2-lineage4.1.2.1
ERR025426	2011	Bilthoven	Netherlands	777777777760771	T1	lineage4-lineage4.1-lineage4.1.2-lineage4.1.2.1
ERR025427	2011	Bilthoven	Netherlands	777777404760771	LAM7-TUR	lineage4-lineage4.2-lineage4.2.2-lineage4.2.2.1
ERR025428	2011	Bilthoven	Netherlands	777777404760771	LAM7-TUR	lineage4-lineage4.2-lineage4.2.2-lineage4.2.2.1
ERR025430	2011	Bilthoven	Netherlands	777777777760771	T1	lineage4-lineage4.1-lineage4.1.2-lineage4.1.2.1
ERR025431	2011	Bilthoven	Netherlands	777777774020771	H1	lineage4-lineage4.1-lineage4.1.2-lineage4.1.2.1
ERR025432	2011	Bilthoven	Netherlands	777777404760771	LAM7-TUR	lineage4-lineage4.2-lineage4.2.2-lineage4.2.2.1
ERR025433	2011	Bilthoven	Netherlands	777777404760771	LAM7-TUR	lineage4-lineage4.2-lineage4.2.2-lineage4.2.2.1
ERR025434	2011	Bilthoven	Netherlands	777777404760771	LAM7-TUR	lineage4-lineage4.2-lineage4.2.2-lineage4.2.2.1
ERR025435	2011	Bilthoven	Netherlands	777777404760771	LAM7-TUR	lineage4-lineage4.2-lineage4.2.2-lineage4.2.2.1
ERR025436	2011	Bilthoven	Netherlands	777777404760771	LAM7-TUR	lineage4-lineage4.2-lineage4.2.2-lineage4.2.2.1
ERR025439	2011	Bilthoven	Netherlands	771	Beijing	lineage2-lineage2.2-lineage2.2.2
ERR025440	2011	Bilthoven	Netherlands	776777777760731	T2	lineage4-lineage4.1-lineage4.1.2-lineage4.1.2.1
ERR025441	2011	Bilthoven	Netherlands	777777777760771	T1	lineage4-lineage4.1-lineage4.1.2-lineage4.1.2.1
ERR025450	2011	Bilthoven	Netherlands	776177400000171	LAM3	lineage4-lineage4.3-lineage4.3.2
ERR025451	2011	Bilthoven	Netherlands	774137607760771	LAM3	lineage4-lineage4.3-lineage4.3.2
ERR025452	2011	Bilthoven	Netherlands	777777777760771	T1	lineage4-lineage4.8
ERR025453	2011	Bilthoven	Netherlands	776177400000171	LAM3	lineage4-lineage4.3-lineage4.3.2
ERR025454	2011	Bilthoven	Netherlands	776177400000171	LAM3	lineage4-lineage4.3-lineage4.3.2
ERR025455	2011	Bilthoven	Netherlands	776177400000171	LAM3	lineage4-lineage4.3-lineage4.3.2
ERR025456	2011	Bilthoven	Netherlands	757777607760671	Orphan	lineage4-lineage4.3-lineage4.3.4-lineage4.3.4.2
ERR025457	2011	Bilthoven	Netherlands	677737607760771	LAM2	lineage4-lineage4.3-lineage4.3.4-lineage4.3.4.1
ERR025458	2011	Bilthoven	Netherlands	774137607760771	LAM3	lineage4-lineage4.3-lineage4.3.2
ERR025459	2011	Bilthoven	Netherlands	774137607760771	LAM3	lineage4-lineage4.3-lineage4.3.2
ERR025460	2011	Bilthoven	Netherlands	774137607760771	LAM3	lineage4-lineage4.3-lineage4.3.2
ERR026472	2011	Bilthoven	Netherlands	777777777760771	T1	lineage4-lineage4.8
ERR026473	2011	Bilthoven	Netherlands	3771	Beijing	lineage2-lineage2.2-lineage2.2.1
ERR026474	2011	Bilthoven	Netherlands	3771	Beijing	lineage2-lineage2.2-lineage2.2.1
ERR026475	2011	Bilthoven	Netherlands	777777777760731	T2	lineage4-lineage4.8
ERR026476	2011	Bilthoven	Netherlands	777000377760771	T3-ETH	lineage4-lineage4.2-lineage4.2.2
ERR026477	2011	Bilthoven	Netherlands	3771	Beijing	lineage2-lineage2.2-lineage2.2.1
ERR026478	2011	Bilthoven	Netherlands	3771	Beijing	lineage2-lineage2.2-lineage2.2.1
ERR026481	2011	Bilthoven	Netherlands	3771	Beijing	lineage2-lineage2.2-lineage2.2.1-lineage2.2.1.1
ERR026482	2011	Bilthoven	Netherlands	3771	Beijing	lineage2-lineage2.2-lineage2.2.1-lineage2.2.1.1
ERR028607	2011	Bilthoven	Netherlands	3771	Beijing	lineage2-lineage2.2-lineage2.2.1
ERR028608	2011	Bilthoven	Netherlands	777701777760771	T1	lineage4-lineage4.4-lineage4.4.1-lineage4.4.1.2
ERR028610	2011	Bilthoven	Netherlands	737777607760700	LAM4	lineage4-lineage4.3-lineage4.3.4-lineage4.3.4.2
ERR028611	2011	Bilthoven	Netherlands	3771	Beijing	lineage2-lineage2.2-lineage2.2.1
ERR028612	2011	Bilthoven	Netherlands	777777777760771	T1	lineage4-lineage4.1-lineage4.1.2-lineage4.1.2.1
ERR028615	2011	Bilthoven	Netherlands	777777404760771	LAM7-TUR	lineage4-lineage4.2-lineage4.2.2-lineage4.2.2.1
ERR028616	2011	Bilthoven	Netherlands	777777404760771	LAM7-TUR	lineage4-lineage4.2-lineage4.2.2-lineage4.2.2.1
ERR028617	2011	Bilthoven	Netherlands	777777404760771	LAM7-TUR	lineage4-lineage4.2-lineage4.2.2-lineage4.2.2.1
ERR028619	2011	Bilthoven	Netherlands	3771	Beijing	lineage2-lineage2.2-lineage2.2.1
ERR028620	2011	Bilthoven	Netherlands	677737607760771	LAM2	lineage4-lineage4.3-lineage4.3.4-lineage4.3.4.1
ERR028622	2011	Bilthoven	Netherlands	777777777760771	T1	lineage4-lineage4.1-lineage4.1.2-lineage4.1.2.1
ERR028623	2011	Bilthoven	Netherlands	771	Beijing	lineage2-lineage2.2-lineage2.2.2
ERR028624	2011	Bilthoven	Netherlands	776777777760731	T2	lineage4-lineage4.1-lineage4.1.2-lineage4.1.2.1
ERR028625	2011	Bilthoven	Netherlands	777777774020731	H1	lineage4-lineage4.1-lineage4.1.2-lineage4.1.2.1
ERR028626	2011	Bilthoven	Netherlands	777777774020731	H1	lineage4-lineage4.1-lineage4.1.2-lineage4.1.2.1
ERR028627	2011	Bilthoven	Netherlands	777777777700371	T	lineage4-lineage4.1-lineage4.1.2
ERR028628	2011	Bilthoven	Netherlands	776177607760771	LAM3	lineage4-lineage4.3-lineage4.3.2
ERR028629	2011	Bilthoven	Netherlands	757777607760671	Orphan	lineage4-lineage4.3-lineage4.3.4-lineage4.3.4.2
ERR029201	2011	Bilthoven	Netherlands	777777777760731	T2	lineage4-lineage4.8
ERR029202	2011	Bilthoven	Netherlands	777777777760731	T2	lineage4-lineage4.8
ERR029204	2011	Bilthoven	Netherlands	777000377760771	T3-ETH	lineage4-lineage4.2-lineage4.2.2
ERR029205	2011	Bilthoven	Netherlands	3771	Beijing	lineage2-lineage2.2-lineage2.2.1
ERR029206	2011	Bilthoven	Netherlands	3771	Beijing	lineage2-lineage2.2-lineage2.2.1
ERR029207	2011	Bilthoven	Netherlands	3771	Beijing	lineage2-lineage2.2-lineage2.2.1
ERR029211	2011	Bilthoven	Netherlands	777777777760731	T2	lineage4-lineage4.8
ERR257891	2011	Bilthoven	Netherlands	777777607760771	LAM9	lineage4-lineage4.3-lineage4.3.1
ERR257892	2011	Bilthoven	Netherlands	777777607760771	LAM9	lineage4-lineage4.3-lineage4.3.1
ERR257893	2011	Bilthoven	Netherlands	777777777760771	T1	lineage4-lineage4.8
ERR257894	2011	Bilthoven	Netherlands	777777777760771	T1	lineage4-lineage4.8
ERR257895	2011	Bilthoven	Netherlands	777777777760771	T1	lineage4-lineage4.8
ERR257896	2011	Bilthoven	Netherlands	777777774020771	H1	lineage4-lineage4.1-lineage4.1.2-lineage4.1.2.1
ERR257897	2011	Bilthoven	Netherlands	777777774020771	H1	lineage4-lineage4.1-lineage4.1.2-lineage4.1.2.1
ERR257898	2011	Bilthoven	Netherlands	777701777760771	T1	lineage4-lineage4.4-lineage4.4.1-lineage4.4.1.2
ERR257899	2011	Bilthoven	Netherlands	777701777760771	T1	lineage4-lineage4.4-lineage4.4.1-lineage4.4.1.2
ERR257900	2011	Bilthoven	Netherlands	777777777760771	T1	lineage4-lineage4.8
ERR257901	2011	Bilthoven	Netherlands	777777777760771	T1	lineage4-lineage4.8
ERR257902	2011	Bilthoven	Netherlands	777777607760771	LAM9	lineage4-lineage4.3-lineage4.3.1
ERR257903	2011	Bilthoven	Netherlands	777701777760771	T1	lineage4-lineage4.4-lineage4.4.1-lineage4.4.1.2
ERR257904	2011	Bilthoven	Netherlands	777777774020771	H1	lineage4-lineage4.1-lineage4.1.2-lineage4.1.2.1
ERR257908	2011	Bilthoven	Netherlands	777701777760771	T1	lineage4-lineage4.4-lineage4.4.1-lineage4.4.1.2
ERR257910	2011	Bilthoven	Netherlands	737777607760700	LAM4	lineage4-lineage4.3-lineage4.3.4-lineage4.3.4.2
ERR257911	2011	Bilthoven	Netherlands	737777607760700	LAM4	lineage4-lineage4.3-lineage4.3.4-lineage4.3.4.2
ERR257912	2011	Bilthoven	Netherlands	737777607760700	LAM4	lineage4-lineage4.3-lineage4.3.4-lineage4.3.4.2
ERR257913	2011	Bilthoven	Netherlands	737777607760700	LAM4	lineage4-lineage4.3-lineage4.3.4-lineage4.3.4.2
ERR257914	2011	Bilthoven	Netherlands	737777607760700	LAM4	lineage4-lineage4.3-lineage4.3.4-lineage4.3.4.2
ERR257915	2011	Bilthoven	Netherlands	737777607760700	LAM4	lineage4-lineage4.3-lineage4.3.4-lineage4.3.4.2
ERR257916	2011	Bilthoven	Netherlands	737777607760700	LAM4	lineage4-lineage4.3-lineage4.3.4-lineage4.3.4.2
ERR257917	2011	Bilthoven	Netherlands	737777607760700	LAM4	lineage4-lineage4.3-lineage4.3.4-lineage4.3.4.2
ERR257918	2011	Bilthoven	Netherlands	737777607760700	LAM4	lineage4-lineage4.3-lineage4.3.4-lineage4.3.4.2
ERR257919	2011	Bilthoven	Netherlands	737777607760700	LAM4	lineage4-lineage4.3-lineage4.3.4-lineage4.3.4.2
ERR257923	2011	Bilthoven	Netherlands	3771	Beijing	lineage2-lineage2.2-lineage2.2.1
ERR257925	2011	Bilthoven	Netherlands	3771	Beijing	lineage2-lineage2.2-lineage2.2.1
ERR257926	2011	Bilthoven	Netherlands	3771	Beijing	lineage2-lineage2.2-lineage2.2.1
ERR257927	2011	Bilthoven	Netherlands	3771	Beijing	lineage2-lineage2.2-lineage2.2.1
ERR257928	2011	Bilthoven	Netherlands	3771	Beijing	lineage2-lineage2.2-lineage2.2.1
ERR257929	2011	Bilthoven	Netherlands	3771	Beijing	lineage2-lineage2.2-lineage2.2.1
ERR257930	2011	Bilthoven	Netherlands	3771	Beijing	lineage2-lineage2.2-lineage2.2.1
ERR257931	2011	Bilthoven	Netherlands	777777777760771	T1	lineage4-lineage4.1-lineage4.1.2-lineage4.1.2.1
ERR257932	2011	Bilthoven	Netherlands	777777777760771	T1	lineage4-lineage4.1-lineage4.1.2-lineage4.1.2.1
ERR257933	2011	Bilthoven	Netherlands	777777777760771	T1	lineage4-lineage4.1-lineage4.1.2-lineage4.1.2.1
ERR257934	2011	Bilthoven	Netherlands	777777777760771	T1	lineage4-lineage4.1-lineage4.1.2-lineage4.1.2.1
ERR257935	2011	Bilthoven	Netherlands	777777777760771	T1	lineage4-lineage4.1-lineage4.1.2-lineage4.1.2.1
SRR057610	2010	Vancouver	Canada	777776777760771	X1	lineage4-lineage4.1-lineage4.1.1-lineage4.1.1.2
SRR057619	2010	Vancouver	Canada	777776777760771	X1	lineage4-lineage4.1-lineage4.1.1-lineage4.1.1.2
SRR057732	2010	Vancouver	Canada	2777760771	X1	lineage4-lineage4.1-lineage4.1.1-lineage4.1.1.2
SRR057733	2010	Vancouver	Canada	777776777760771	X1	lineage4-lineage4.1-lineage4.1.1-lineage4.1.1.2
SRR057768	2010	Vancouver	Canada	777776777760771	X1	lineage4-lineage4.1-lineage4.1.1-lineage4.1.1.2
SRR057771	2010	Vancouver	Canada	777776777760771	X1	lineage4-lineage4.1-lineage4.1.1-lineage4.1.1.2
SRR058081	2010	Vancouver	Canada	777776777760771	X1	lineage4-lineage4.1-lineage4.1.1-lineage4.1.1.2
SRR058116	2010	Vancouver	Canada	777776777760771	X1	lineage4-lineage4.1-lineage4.1.1-lineage4.1.1.2
SRR058369	2010	Vancouver	Canada	777776777760771	X1	lineage4-lineage4.1-lineage4.1.1-lineage4.1.1.2
SRR058370	2010	Vancouver	Canada	777776777760771	X1	lineage4-lineage4.1-lineage4.1.1-lineage4.1.1.2
SRR058371	2010	Vancouver	Canada	777776777760771	X1	lineage4-lineage4.1-lineage4.1.1-lineage4.1.1.2
SRR058372	2010	Vancouver	Canada	777776777760771	X1	lineage4-lineage4.1-lineage4.1.1-lineage4.1.1.2
SRR058373	2010	Vancouver	Canada	777776777760771	X1	lineage4-lineage4.1-lineage4.1.1-lineage4.1.1.2
SRR058374	2010	Vancouver	Canada	777776777760771	X1	lineage4-lineage4.1-lineage4.1.1-lineage4.1.1.2
SRR058375	2010	Vancouver	Canada	777776777760771	X1	lineage4-lineage4.1-lineage4.1.1-lineage4.1.1.2
SRR058378	2010	Vancouver	Canada	777776777760771	X1	lineage4-lineage4.1-lineage4.1.1-lineage4.1.1.2
SRR058399	2010	Vancouver	Canada	777776777760771	X1	lineage4-lineage4.1-lineage4.1.1-lineage4.1.1.2
SRR058417	2010	Vancouver	Canada	777776777760771	X1	lineage4-lineage4.1-lineage4.1.1-lineage4.1.1.2
SRR058117	2010	Vancouver	Canada	777776777760771	X1	lineage4-lineage4.1-lineage4.1.1-lineage4.1.1.2
ERR036187	2011	Karonga	Malawi	677777607760771	LAM1	lineage4-lineage4.3-lineage4.3.4-lineage4.3.4.1
ERR036188	2011	Karonga	Malawi	577777606060771	LAM11-ZWE	lineage4-lineage4.3-lineage4.3.4-lineage4.3.4.2-lineage4.3.4.2.1
ERR036186	2011	Karonga	Malawi	3771	Beijing	lineage2-lineage2.2-lineage2.2.1
ERR036189	2011	Karonga	Malawi	577777606060771	LAM11-ZWE	lineage4-lineage4.3-lineage4.3.4-lineage4.3.4.2-lineage4.3.4.2.1
ERR036190	2011	Karonga	Malawi	776177407760771	LAM3	lineage4-lineage4.3-lineage4.3.2-lineage4.3.2.1
ERR036191	2011	Karonga	Malawi	777777777760771	T1	lineage4-lineage4.9
ERR036192	2011	Karonga	Malawi	777774606060731	LAM11-ZWE	lineage4-lineage4.3-lineage4.3.4-lineage4.3.4.2-lineage4.3.4.2.1
ERR036194	2011	Karonga	Malawi	377577725360610	T2	lineage4-lineage4.6-lineage4.6.1-lineage4.6.1.2
ERR036196	2011	Karonga	Malawi	677777607760771	LAM1	lineage4-lineage4.3-lineage4.3.4-lineage4.3.4.1
ERR036197	2011	Karonga	Malawi	777777606060771	LAM11-ZWE	lineage4-lineage4.3-lineage4.3.4-lineage4.3.4.2-lineage4.3.4.2.1
ERR036200	2011	Karonga	Malawi	777737777760731	AmbiguousT3T2	lineage4-lineage4.1-lineage4.1.2
ERR036199	2011	Karonga	Malawi	777777206060771	LAM11-ZWE	lineage4-lineage4.3-lineage4.3.4-lineage4.3.4.2-lineage4.3.4.2.1
ERR036202	2011	Karonga	Malawi	777777606060731	LAM11-ZWE	lineage4-lineage4.3-lineage4.3.4-lineage4.3.4.2-lineage4.3.4.2.1
ERR036203	2011	Karonga	Malawi	777777606060771	LAM11-ZWE	lineage4-lineage4.3-lineage4.3.4-lineage4.3.4.2-lineage4.3.4.2.1
ERR036204	2011	Karonga	Malawi	777777777760771	T1	lineage4-lineage4.8
ERR036205	2011	Karonga	Malawi	377703777760671	T1	lineage4-lineage4.4-lineage4.4.1-lineage4.4.1.2
ERR036206	2011	Karonga	Malawi	777777606060771	LAM11-ZWE	lineage4-lineage4.3-lineage4.3.4-lineage4.3.4.2-lineage4.3.4.2.1
ERR036208	2011	Karonga	Malawi	777777606060771	LAM11-ZWE	lineage4-lineage4.3-lineage4.3.4-lineage4.3.4.2-lineage4.3.4.2.1
ERR036214	2011	Karonga	Malawi	777777606060771	LAM11-ZWE	lineage4-lineage4.3-lineage4.3.4-lineage4.3.4.2-lineage4.3.4.2.1
ERR036212	2011	Karonga	Malawi	777777606060771	LAM11-ZWE	lineage4-lineage4.3-lineage4.3.4-lineage4.3.4.2-lineage4.3.4.2.1
ERR036215	2011	Karonga	Malawi	3333300111	T1	lineage4-lineage4.8
ERR036219	2011	Karonga	Malawi	777777777760771	T1	lineage4-lineage4.9
ERR036220	2011	Karonga	Malawi	777777206060771	LAM11-ZWE	lineage4-lineage4.3-lineage4.3.4-lineage4.3.4.2-lineage4.3.4.2.1
ERR036221	2011	Karonga	Malawi	700076777760771	X3	lineage4-lineage4.1-lineage4.1.1-lineage4.1.1.3
ERR036226	2011	Karonga	Malawi	777777606060771	LAM11-ZWE	lineage4-lineage4.3-lineage4.3.4-lineage4.3.4.2-lineage4.3.4.2.1
ERR036227	2011	Karonga	Malawi	777777757760771	T5	lineage4-lineage4.7
ERR036225	2011	Karonga	Malawi	777777206060771	LAM11-ZWE	lineage4-lineage4.3-lineage4.3.4-lineage4.3.4.2-lineage4.3.4.2.1
ERR036228	2011	Karonga	Malawi	777777606060751	LAM11-ZWE	lineage4-lineage4.3-lineage4.3.4-lineage4.3.4.2-lineage4.3.4.2.1
ERR036229	2011	Karonga	Malawi	377703777760671	T1	lineage4-lineage4.4-lineage4.4.1-lineage4.4.1.2
ERR036231	2011	Karonga	Malawi	777777606060771	LAM11-ZWE	lineage4-lineage4.3-lineage4.3.4-lineage4.3.4.2-lineage4.3.4.2.1
ERR036232	2011	Karonga	Malawi	777777606060771	LAM11-ZWE	lineage4-lineage4.3-lineage4.3.4-lineage4.3.4.2-lineage4.3.4.2.1
ERR036234	2011	Karonga	Malawi	777776607760771	LAM9	lineage4-lineage4.3-lineage4.3.3
ERR036235	2011	Karonga	Malawi	3771	Beijing	lineage2-lineage2.2-lineage2.2.1
ERR036239	2011	Karonga	Malawi	777777606060771	LAM11-ZWE	lineage4-lineage4.3-lineage4.3.4-lineage4.3.4.2-lineage4.3.4.2.1
ERR036240	2011	Karonga	Malawi	77777606060771	LAM11-ZWE	lineage4-lineage4.3-lineage4.3.4-lineage4.3.4.2-lineage4.3.4.2.1
ERR036238	2011	Karonga	Malawi	777777606060731	LAM11-ZWE	lineage4-lineage4.3-lineage4.3.4-lineage4.3.4.2-lineage4.3.4.2.1
ERR036241	2011	Karonga	Malawi	777777606060771	LAM11-ZWE	lineage4-lineage4.3-lineage4.3.4-lineage4.3.4.2-lineage4.3.4.2.1
ERR036242	2011	Karonga	Malawi	777417606060731	LAM11-ZWE	lineage4-lineage4.3-lineage4.3.4-lineage4.3.4.2-lineage4.3.4.2.1
ERR036244	2011	Karonga	Malawi	777777206060771	LAM11-ZWE	lineage4-lineage4.3-lineage4.3.4-lineage4.3.4.2-lineage4.3.4.2.1
ERR036245	2011	Karonga	Malawi	4060731	LAM11-ZWE	lineage4-lineage4.3-lineage4.3.4-lineage4.3.4.2-lineage4.3.4.2.1
ERR036246	2011	Karonga	Malawi	777777606060771	LAM11-ZWE	lineage4-lineage4.3-lineage4.3.4-lineage4.3.4.2-lineage4.3.4.2.1
ERR036247	2011	Karonga	Malawi	777777606060631	LAM11-ZWE	lineage4-lineage4.3-lineage4.3.4-lineage4.3.4.2-lineage4.3.4.2.1
ERR036248	2011	Karonga	Malawi	777777777700371	T	lineage4-lineage4.8
ERR036249	2011	Karonga	Malawi	777777774020731	H1	lineage4-lineage4.1-lineage4.1.2-lineage4.1.2.1
ERR245655	2011	Karonga	Malawi	3771	Beijing	lineage2-lineage2.2-lineage2.2.1
ERR245649	2011	Karonga	Malawi	700777777760771	T1	lineage4-lineage4.8
ERR245650	2011	Karonga	Malawi	777777777760771	T1	lineage4-lineage4.9
ERR245653	2011	Karonga	Malawi	777777777760771	T1	lineage4-lineage4.9
ERR245667	2011	Karonga	Malawi	577777606060771	LAM11-ZWE	lineage4-lineage4.3-lineage4.3.4-lineage4.3.4.2-lineage4.3.4.2.1
ERR245658	2011	Karonga	Malawi	777777777760771	T1	lineage4-lineage4.9
ERR245659	2011	Karonga	Malawi	777777777760771	T1	lineage4-lineage4.9
ERR245660	2011	Karonga	Malawi	3771	Beijing	lineage2-lineage2.2-lineage2.2.1
ERR245661	2011	Karonga	Malawi	577777606060771	LAM11-ZWE	lineage4-lineage4.3-lineage4.3.4-lineage4.3.4.2-lineage4.3.4.2.1
ERR245663	2011	Karonga	Malawi	3771	Beijing	lineage2-lineage2.2-lineage2.2.1
ERR245664	2011	Karonga	Malawi	777777606060771	LAM11-ZWE	lineage4-lineage4.3-lineage4.3.4-lineage4.3.4.2-lineage4.3.4.2.1
ERR245665	2011	Karonga	Malawi	703770002060771	LAM11-ZWE	lineage4-lineage4.3-lineage4.3.4-lineage4.3.4.2-lineage4.3.4.2.1
ERR245666	2011	Karonga	Malawi	777777606060771	LAM11-ZWE	lineage4-lineage4.3-lineage4.3.4-lineage4.3.4.2-lineage4.3.4.2.1
ERR245680	2011	Karonga	Malawi	3771	Beijing	lineage2-lineage2.2-lineage2.2.1
ERR245681	2011	Karonga	Malawi	776477606060771	LAM11-ZWE	lineage4-lineage4.3-lineage4.3.4-lineage4.3.4.2-lineage4.3.4.2.1
ERR245673	2011	Karonga	Malawi	777777606060731	LAM11-ZWE	lineage4-lineage4.3-lineage4.3.4-lineage4.3.4.2-lineage4.3.4.2.1
ERR245692	2011	Karonga	Malawi	3771	Beijing	lineage2-lineage2.2-lineage2.2.1
ERR245693	2011	Karonga	Malawi	777777606060771	LAM11-ZWE	lineage4-lineage4.3-lineage4.3.4-lineage4.3.4.2-lineage4.3.4.2.1
ERR245683	2011	Karonga	Malawi	777777606060771	LAM11-ZWE	lineage4-lineage4.3-lineage4.3.4-lineage4.3.4.2-lineage4.3.4.2.1
ERR245685	2011	Karonga	Malawi	777777777760771	T1	lineage4-lineage4.9
ERR245686	2011	Karonga	Malawi	777777607760771	LAM9	lineage4-lineage4.3-lineage4.3.4-lineage4.3.4.2
ERR245690	2011	Karonga	Malawi	677777607760771	LAM1	lineage4-lineage4.3-lineage4.3.4-lineage4.3.4.1
ERR245696	2011	Karonga	Malawi	3771	Beijing	lineage2-lineage2.2-lineage2.2.1
ERR245697	2011	Karonga	Malawi	477777607760771	LAM1	lineage4-lineage4.3-lineage4.3.4-lineage4.3.4.1
ERR245700	2011	Karonga	Malawi	777777606060731	LAM11-ZWE	lineage4-lineage4.3-lineage4.3.4-lineage4.3.4.2-lineage4.3.4.2.1
ERR245701	2011	Karonga	Malawi	777777777760771	T1	lineage4-lineage4.8
ERR245716	2011	Karonga	Malawi	3771	Beijing	lineage2-lineage2.2-lineage2.2.1
ERR245706	2011	Karonga	Malawi	577777606060771	LAM11-ZWE	lineage4-lineage4.3-lineage4.3.4-lineage4.3.4.2-lineage4.3.4.2.1
ERR245707	2011	Karonga	Malawi	777777606060771	LAM11-ZWE	lineage4-lineage4.3-lineage4.3.4-lineage4.3.4.2-lineage4.3.4.2.1
ERR245708	2011	Karonga	Malawi	777777606060771	LAM11-ZWE	lineage4-lineage4.3-lineage4.3.4-lineage4.3.4.2-lineage4.3.4.2.1
ERR245709	2011	Karonga	Malawi	777777606060771	LAM11-ZWE	lineage4-lineage4.3-lineage4.3.4-lineage4.3.4.2-lineage4.3.4.2.1
ERR245710	2011	Karonga	Malawi	3771	Beijing	lineage2-lineage2.2-lineage2.2.1
ERR245711	2011	Karonga	Malawi	777777777760771	T1	lineage4-lineage4.1-lineage4.1.2
ERR245712	2011	Karonga	Malawi	777777777760771	T1	lineage4-lineage4.9
ERR245714	2011	Karonga	Malawi	777777777760771	T1	lineage4-lineage4.9
ERR245728	2011	Karonga	Malawi	3771	Beijing	lineage2-lineage2.2-lineage2.2.1
ERR245718	2011	Karonga	Malawi	577777606060771	LAM11-ZWE	lineage4-lineage4.3-lineage4.3.4-lineage4.3.4.2-lineage4.3.4.2.1
ERR245729	2011	Karonga	Malawi	777777606060771	LAM11-ZWE	lineage4-lineage4.3-lineage4.3.4-lineage4.3.4.2-lineage4.3.4.2.1
ERR245719	2011	Karonga	Malawi	777777777760771	T1	lineage4-lineage4.9
ERR245723	2011	Karonga	Malawi	3771	Beijing	lineage2-lineage2.2-lineage2.2.1
ERR245724	2011	Karonga	Malawi	777777606060771	LAM11-ZWE	lineage4-lineage4.3-lineage4.3.4-lineage4.3.4.2-lineage4.3.4.2.1
ERR245725	2011	Karonga	Malawi	777777606060771	LAM11-ZWE	lineage4-lineage4.3-lineage4.3.4-lineage4.3.4.2-lineage4.3.4.2.1
ERR245740	2011	Karonga	Malawi	777737777760731	AmbiguousT3T2	lineage4-lineage4.1-lineage4.1.2
ERR245730	2011	Karonga	Malawi	777777606060771	LAM11-ZWE	lineage4-lineage4.3-lineage4.3.4-lineage4.3.4.2-lineage4.3.4.2.1
ERR245741	2011	Karonga	Malawi	577777606060771	LAM11-ZWE	lineage4-lineage4.3-lineage4.3.4-lineage4.3.4.2-lineage4.3.4.2.1
ERR245731	2011	Karonga	Malawi	777777777760771	T1	lineage4-lineage4.9
ERR245733	2011	Karonga	Malawi	577777606060771	LAM11-ZWE	lineage4-lineage4.3-lineage4.3.4-lineage4.3.4.2-lineage4.3.4.2.1
ERR245735	2011	Karonga	Malawi	3771	Beijing	lineage2-lineage2.2-lineage2.2.1
ERR245736	2011	Karonga	Malawi	777777777760771	T1	lineage4-lineage4.9
ERR245737	2011	Karonga	Malawi	677777606060771	LAM11-ZWE	lineage4-lineage4.3-lineage4.3.4-lineage4.3.4.2-lineage4.3.4.2.1
ERR245738	2011	Karonga	Malawi	577777606060771	LAM11-ZWE	lineage4-lineage4.3-lineage4.3.4-lineage4.3.4.2-lineage4.3.4.2.1
ERR245752	2011	Karonga	Malawi	777777606060771	LAM11-ZWE	lineage4-lineage4.3-lineage4.3.4-lineage4.3.4.2-lineage4.3.4.2.1
ERR245743	2011	Karonga	Malawi	777777770060771	T1	lineage4-lineage4.7
ERR245744	2011	Karonga	Malawi	77777606060671	LAM11-ZWE	lineage4-lineage4.3-lineage4.3.4-lineage4.3.4.2-lineage4.3.4.2.1
ERR245745	2011	Karonga	Malawi	677777607760771	LAM1	lineage4-lineage4.3-lineage4.3.4-lineage4.3.4.1
ERR245746	2011	Karonga	Malawi	377777606060771	LAM11-ZWE	lineage4-lineage4.3-lineage4.3.4-lineage4.3.4.2-lineage4.3.4.2.1
ERR245749	2011	Karonga	Malawi	577777606060771	LAM11-ZWE	lineage4-lineage4.3-lineage4.3.4-lineage4.3.4.2-lineage4.3.4.2.1
ERR245750	2011	Karonga	Malawi	577777606060771	LAM11-ZWE	lineage4-lineage4.3-lineage4.3.4-lineage4.3.4.2-lineage4.3.4.2.1
ERR245754	2011	Karonga	Malawi	777777777763771	Manu2	lineage4-lineage4.1-lineage4.1.2
ERR245765	2011	Karonga	Malawi	677777607760771	LAM1	lineage4-lineage4.3-lineage4.3.4-lineage4.3.4.1
ERR245755	2011	Karonga	Malawi	777777606060771	LAM11-ZWE	lineage4-lineage4.3-lineage4.3.4-lineage4.3.4.2-lineage4.3.4.2.1
ERR245756	2011	Karonga	Malawi	577777606060771	LAM11-ZWE	lineage4-lineage4.3-lineage4.3.4-lineage4.3.4.2-lineage4.3.4.2.1
ERR245758	2011	Karonga	Malawi	777777777760771	T1	lineage4-lineage4.9
ERR245759	2011	Karonga	Malawi	777777774020731	H1	lineage4-lineage4.1-lineage4.1.2-lineage4.1.2.1
ERR245762	2011	Karonga	Malawi	776177607760771	LAM3	lineage4-lineage4.3-lineage4.3.2-lineage4.3.2.1
ERR245776	2011	Karonga	Malawi	777777604060731	LAM11-ZWE	lineage4-lineage4.3-lineage4.3.4-lineage4.3.4.2-lineage4.3.4.2.1
ERR245767	2011	Karonga	Malawi	77777606060771	LAM11-ZWE	lineage4-lineage4.3-lineage4.3.4-lineage4.3.4.2-lineage4.3.4.2.1
ERR245769	2011	Karonga	Malawi	777777606060731	LAM11-ZWE	lineage4-lineage4.3-lineage4.3.4-lineage4.3.4.2-lineage4.3.4.2.1
ERR245770	2011	Karonga	Malawi	77777606060671	LAM11-ZWE	lineage4-lineage4.3-lineage4.3.4-lineage4.3.4.2-lineage4.3.4.2.1
ERR245771	2011	Karonga	Malawi	777777777760771	T1	lineage4-lineage4.8
ERR245772	2011	Karonga	Malawi	777777777760771	T1	lineage4-lineage4.9
ERR245773	2011	Karonga	Malawi	777777606060771	LAM11-ZWE	lineage4-lineage4.3-lineage4.3.4-lineage4.3.4.2-lineage4.3.4.2.1
ERR245774	2011	Karonga	Malawi	777777777760771	T1	lineage4-lineage4.1-lineage4.1.2-lineage4.1.2.1
ERR245787	2011	Karonga	Malawi	777777606060731	LAM11-ZWE	lineage4-lineage4.3-lineage4.3.4-lineage4.3.4.2-lineage4.3.4.2.1
ERR245788	2011	Karonga	Malawi	777777606060771	LAM11-ZWE	lineage4-lineage4.3-lineage4.3.4-lineage4.3.4.2-lineage4.3.4.2.1
ERR245778	2011	Karonga	Malawi	777777606060731	LAM11-ZWE	lineage4-lineage4.3-lineage4.3.4-lineage4.3.4.2-lineage4.3.4.2.1
ERR245779	2011	Karonga	Malawi	777777606060731	LAM11-ZWE	lineage4-lineage4.3-lineage4.3.4-lineage4.3.4.2-lineage4.3.4.2.1
ERR245780	2011	Karonga	Malawi	577777606060771	LAM11-ZWE	lineage4-lineage4.3-lineage4.3.4-lineage4.3.4.2-lineage4.3.4.2.1
ERR245783	2011	Karonga	Malawi	3771	Beijing	lineage2-lineage2.2-lineage2.2.1
ERR245785	2011	Karonga	Malawi	757777777760771	T1	lineage4-lineage4.9
ERR245786	2011	Karonga	Malawi	777737777760731	AmbiguousT3T2	lineage4-lineage4.1-lineage4.1.2
ERR245799	2011	Karonga	Malawi	677777607760771	LAM1	lineage4-lineage4.3-lineage4.3.4-lineage4.3.4.1
ERR245800	2011	Karonga	Malawi	776377777760771	S	lineage4-lineage4.4-lineage4.4.1-lineage4.4.1.1
ERR245801	2011	Karonga	Malawi	777777606060771	LAM11-ZWE	lineage4-lineage4.3-lineage4.3.4-lineage4.3.4.2-lineage4.3.4.2.1
ERR245791	2011	Karonga	Malawi	777777777760771	T1	lineage4-lineage4.1-lineage4.1.2
ERR245794	2011	Karonga	Malawi	577777606060771	LAM11-ZWE	lineage4-lineage4.3-lineage4.3.4-lineage4.3.4.2-lineage4.3.4.2.1
ERR245795	2011	Karonga	Malawi	777377407761771	LAM3	lineage4-lineage4.3-lineage4.3.2-lineage4.3.2.1
ERR245797	2011	Karonga	Malawi	677777607760771	LAM1	lineage4-lineage4.3-lineage4.3.4-lineage4.3.4.1
ERR245798	2011	Karonga	Malawi	777777606060771	LAM11-ZWE	lineage4-lineage4.3-lineage4.3.4-lineage4.3.4.2-lineage4.3.4.2.1
ERR245812	2011	Karonga	Malawi	777777606060771	LAM11-ZWE	lineage4-lineage4.3-lineage4.3.4-lineage4.3.4.2-lineage4.3.4.2.1
ERR245802	2011	Karonga	Malawi	777777777700371	T	lineage4-lineage4.8
ERR245804	2011	Karonga	Malawi	777776777760771	X1	lineage4-lineage4.1-lineage4.1.1-lineage4.1.1.3
ERR245806	2011	Karonga	Malawi	777777777700371	T	lineage4-lineage4.8
ERR245807	2011	Karonga	Malawi	777777757760771	T5	lineage4-lineage4.7
ERR245808	2011	Karonga	Malawi	777777606060771	LAM11-ZWE	lineage4-lineage4.3-lineage4.3.4-lineage4.3.4.2-lineage4.3.4.2.1
ERR245809	2011	Karonga	Malawi	677777607760771	LAM1	lineage4-lineage4.3-lineage4.3.4-lineage4.3.4.1
ERR245810	2011	Karonga	Malawi	777777777760771	T1	lineage4-lineage4.9
ERR245835	2011	Karonga	Malawi	777777777760771	T1	lineage4-lineage4.9
ERR245826	2011	Karonga	Malawi	777777606060771	LAM11-ZWE	lineage4-lineage4.3-lineage4.3.4-lineage4.3.4.2-lineage4.3.4.2.1
ERR245837	2011	Karonga	Malawi	3771	Beijing	lineage2-lineage2.2-lineage2.2.1
ERR245828	2011	Karonga	Malawi	777776777760771	X1	lineage4-lineage4.1-lineage4.1.1-lineage4.1.1.3
ERR245831	2011	Karonga	Malawi	3771	Beijing	lineage2-lineage2.2-lineage2.2.1
ERR245834	2011	Karonga	Malawi	3771	Beijing	lineage2-lineage2.2-lineage2.2.1
ERR245847	2011	Karonga	Malawi	777777777760771	T1	lineage4-lineage4.9
ERR245848	2011	Karonga	Malawi	77777606060671	LAM11-ZWE	lineage4-lineage4.3-lineage4.3.4-lineage4.3.4.2-lineage4.3.4.2.1
ERR245841	2011	Karonga	Malawi	777776777760771	X1	lineage4-lineage4.1-lineage4.1.1-lineage4.1.1.3
ERR245842	2011	Karonga	Malawi	777776777760771	X1	lineage4-lineage4.1-lineage4.1.1-lineage4.1.1.3
ERR245845	2011	Karonga	Malawi	777777777760771	T1	lineage4-lineage4.9
ERR245846	2011	Karonga	Malawi	3771	Beijing	lineage2-lineage2.2-lineage2.2.1
ERR037468	2011	Karonga	Malawi	777777777760771	T1	lineage4-lineage4.9
ERR037469	2011	Karonga	Malawi	777777777473771	Manu1	lineage4-lineage4.3-lineage4.3.4-lineage4.3.4.2-lineage4.3.4.2.1
ERR037467	2011	Karonga	Malawi	777777606060771	LAM11-ZWE	lineage4-lineage4.3-lineage4.3.4-lineage4.3.4.2-lineage4.3.4.2.1
ERR037470	2011	Karonga	Malawi	777737606060771	LAM11-ZWE	lineage4-lineage4.3-lineage4.3.4-lineage4.3.4.2-lineage4.3.4.2.1
ERR037471	2011	Karonga	Malawi	777777606060771	LAM11-ZWE	lineage4-lineage4.3-lineage4.3.4-lineage4.3.4.2-lineage4.3.4.2.1
ERR037472	2011	Karonga	Malawi	777777606060771	LAM11-ZWE	lineage4-lineage4.3-lineage4.3.4-lineage4.3.4.2-lineage4.3.4.2.1
ERR037474	2011	Karonga	Malawi	777777606060731	LAM11-ZWE	lineage4-lineage4.3-lineage4.3.4-lineage4.3.4.2-lineage4.3.4.2.1
ERR037475	2011	Karonga	Malawi	777777606060771	LAM11-ZWE	lineage4-lineage4.3-lineage4.3.4-lineage4.3.4.2-lineage4.3.4.2.1
ERR037477	2011	Karonga	Malawi	7760731	LAM3	lineage4-lineage4.6-lineage4.6.1-lineage4.6.1.2
ERR037478	2011	Karonga	Malawi	777777606060771	LAM11-ZWE	lineage4-lineage4.3-lineage4.3.4-lineage4.3.4.2-lineage4.3.4.2.1
ERR037480	2011	Karonga	Malawi	377777606060771	LAM11-ZWE	lineage4-lineage4.3-lineage4.3.4-lineage4.3.4.2-lineage4.3.4.2.1
ERR037481	2011	Karonga	Malawi	777777777760771	T1	lineage4-lineage4.1-lineage4.1.2
ERR037479	2011	Karonga	Malawi	777737606060771	LAM11-ZWE	lineage4-lineage4.3-lineage4.3.4-lineage4.3.4.2-lineage4.3.4.2.1
ERR037483	2011	Karonga	Malawi	577777606060771	LAM11-ZWE	lineage4-lineage4.3-lineage4.3.4-lineage4.3.4.2-lineage4.3.4.2.1
ERR037484	2011	Karonga	Malawi	777777777700371	T	lineage4-lineage4.8
ERR037485	2011	Karonga	Malawi	777777606060771	LAM11-ZWE	lineage4-lineage4.3-lineage4.3.4-lineage4.3.4.2-lineage4.3.4.2.1
ERR037486	2011	Karonga	Malawi	577777606060771	LAM11-ZWE	lineage4-lineage4.3-lineage4.3.4-lineage4.3.4.2-lineage4.3.4.2.1
ERR037487	2011	Karonga	Malawi	777777606060771	LAM11-ZWE	lineage4-lineage4.3-lineage4.3.4-lineage4.3.4.2-lineage4.3.4.2.1
ERR037490	2011	Karonga	Malawi	777777606060771	LAM11-ZWE	lineage4-lineage4.3-lineage4.3.4-lineage4.3.4.2-lineage4.3.4.2.1
ERR037493	2011	Karonga	Malawi	777777606060771	LAM11-ZWE	lineage4-lineage4.3-lineage4.3.4-lineage4.3.4.2-lineage4.3.4.2.1
ERR037494	2011	Karonga	Malawi	677777607760771	LAM1	lineage4-lineage4.3-lineage4.3.4-lineage4.3.4.1
ERR037495	2011	Karonga	Malawi	777777607760771	LAM9	lineage4-lineage4.9
ERR037497	2011	Karonga	Malawi	777777606060771	LAM11-ZWE	lineage4-lineage4.3-lineage4.3.4-lineage4.3.4.2-lineage4.3.4.2.1
ERR037498	2011	Karonga	Malawi	677777607760771	LAM1	lineage4-lineage4.3-lineage4.3.4-lineage4.3.4.1
ERR037499	2011	Karonga	Malawi	777737606060771	LAM11-ZWE	lineage4-lineage4.3-lineage4.3.4-lineage4.3.4.2-lineage4.3.4.2.1
ERR037500	2011	Karonga	Malawi	777777606060771	LAM11-ZWE	lineage4-lineage4.3-lineage4.3.4-lineage4.3.4.2-lineage4.3.4.2.1
ERR037503	2011	Karonga	Malawi	777777606060771	LAM11-ZWE	lineage4-lineage4.3-lineage4.3.4-lineage4.3.4.2-lineage4.3.4.2.1
ERR037501	2011	Karonga	Malawi	777777606060731	LAM11-ZWE	lineage4-lineage4.3-lineage4.3.4-lineage4.3.4.2-lineage4.3.4.2.1
ERR037504	2011	Karonga	Malawi	777777777760771	T1	lineage4-lineage4.9
ERR037505	2011	Karonga	Malawi	577777606060771	LAM11-ZWE	lineage4-lineage4.3-lineage4.3.4-lineage4.3.4.2-lineage4.3.4.2.1
ERR037506	2011	Karonga	Malawi	777777606060771	LAM11-ZWE	lineage4-lineage4.3-lineage4.3.4-lineage4.3.4.2-lineage4.3.4.2.1
ERR037507	2011	Karonga	Malawi	777777777760771	T1	lineage4-lineage4.9
ERR037508	2011	Karonga	Malawi	777777606060731	LAM11-ZWE	lineage4-lineage4.3-lineage4.3.4-lineage4.3.4.2-lineage4.3.4.2.1
ERR037509	2011	Karonga	Malawi	777777777760771	T1	lineage4-lineage4.9
ERR037513	2011	Karonga	Malawi	777777606060771	LAM11-ZWE	lineage4-lineage4.3-lineage4.3.4-lineage4.3.4.2-lineage4.3.4.2.1
ERR037514	2011	Karonga	Malawi	777777606060771	LAM11-ZWE	lineage4-lineage4.3-lineage4.3.4-lineage4.3.4.2-lineage4.3.4.2.1
ERR037512	2011	Karonga	Malawi	777774606060731	LAM11-ZWE	lineage4-lineage4.3-lineage4.3.4-lineage4.3.4.2-lineage4.3.4.2.1
ERR037515	2011	Karonga	Malawi	777777606060771	LAM11-ZWE	lineage4-lineage4.3-lineage4.3.4-lineage4.3.4.2-lineage4.3.4.2.1
ERR037516	2011	Karonga	Malawi	477777607760771	LAM1	lineage4-lineage4.3-lineage4.3.4-lineage4.3.4.1
ERR037517	2011	Karonga	Malawi	777777777760771	T1	lineage4-lineage4.9
ERR037518	2011	Karonga	Malawi	577777606060771	LAM11-ZWE	lineage4-lineage4.3-lineage4.3.4-lineage4.3.4.2-lineage4.3.4.2.1
ERR037522	2011	Karonga	Malawi	577777606060771	LAM11-ZWE	lineage4-lineage4.3-lineage4.3.4-lineage4.3.4.2-lineage4.3.4.2.1
ERR037524	2011	Karonga	Malawi	577777606060771	LAM11-ZWE	lineage4-lineage4.3-lineage4.3.4-lineage4.3.4.2-lineage4.3.4.2.1
ERR037525	2011	Karonga	Malawi	777177606060771	LAM11-ZWE	lineage4-lineage4.3-lineage4.3.4-lineage4.3.4.2-lineage4.3.4.2.1
ERR037526	2011	Karonga	Malawi	777777777760771	T1	lineage4-lineage4.9
ERR037527	2011	Karonga	Malawi	777777606060771	LAM11-ZWE	lineage4-lineage4.3-lineage4.3.4-lineage4.3.4.2-lineage4.3.4.2.1
ERR037528	2011	Karonga	Malawi	777777606060771	LAM11-ZWE	lineage4-lineage4.3-lineage4.3.4-lineage4.3.4.2-lineage4.3.4.2.1
ERR037529	2011	Karonga	Malawi	777777606060771	LAM11-ZWE	lineage4-lineage4.3-lineage4.3.4-lineage4.3.4.2-lineage4.3.4.2.1
ERR037530	2011	Karonga	Malawi	777777606060771	LAM11-ZWE	lineage4-lineage4.3-lineage4.3.4-lineage4.3.4.2-lineage4.3.4.2.1
ERR037531	2011	Karonga	Malawi	776177407760771	LAM3	lineage4-lineage4.3-lineage4.3.2-lineage4.3.2.1
ERR037532	2011	Karonga	Malawi	577777606060771	LAM11-ZWE	lineage4-lineage4.3-lineage4.3.4-lineage4.3.4.2-lineage4.3.4.2.1
ERR037533	2011	Karonga	Malawi	777777757760771	T5	lineage4-lineage4.7
ERR037535	2011	Karonga	Malawi	577777606060771	LAM11-ZWE	lineage4-lineage4.3-lineage4.3.4-lineage4.3.4.2-lineage4.3.4.2.1
ERR037534	2011	Karonga	Malawi	4060731	LAM11-ZWE	lineage4-lineage4.3-lineage4.3.4-lineage4.3.4.2-lineage4.3.4.2.1
ERR037537	2011	Karonga	Malawi	377777606060771	LAM11-ZWE	lineage4-lineage4.3-lineage4.3.4-lineage4.3.4.2-lineage4.3.4.2.1
ERR037538	2011	Karonga	Malawi	777777606060771	LAM11-ZWE	lineage4-lineage4.3-lineage4.3.4-lineage4.3.4.2-lineage4.3.4.2.1
ERR037539	2011	Karonga	Malawi	577777606060771	LAM11-ZWE	lineage4-lineage4.3-lineage4.3.4-lineage4.3.4.2-lineage4.3.4.2.1
ERR037540	2011	Karonga	Malawi	777777777760771	T1	lineage4-lineage4.8
ERR037541	2011	Karonga	Malawi	377703777760671	T1	lineage4-lineage4.4-lineage4.4.1-lineage4.4.1.2
ERR037542	2011	Karonga	Malawi	77777606060671	LAM11-ZWE	lineage4-lineage4.3-lineage4.3.4-lineage4.3.4.2-lineage4.3.4.2.1
ERR037543	2011	Karonga	Malawi	776777777760700	Orphan	lineage4-lineage4.8
ERR037544	2011	Karonga	Malawi	777737777760731	AmbiguousT3T2	lineage4-lineage4.1-lineage4.1.2
ERR037547	2011	Karonga	Malawi	777777747773771	LAM1	lineage4-lineage4.3-lineage4.3.4-lineage4.3.4.1
ERR037545	2011	Karonga	Malawi	77777606060771	LAM11-ZWE	lineage4-lineage4.3-lineage4.3.4-lineage4.3.4.2-lineage4.3.4.2.1
ERR037548	2011	Karonga	Malawi	777777606060771	LAM11-ZWE	lineage4-lineage4.3-lineage4.3.4-lineage4.3.4.2-lineage4.3.4.2.1
ERR037549	2011	Karonga	Malawi	77777606060671	LAM11-ZWE	lineage4-lineage4.3-lineage4.3.4-lineage4.3.4.2-lineage4.3.4.2.1
ERR037550	2011	Karonga	Malawi	777777777760771	T1	lineage4-lineage4.8
ERR037551	2011	Karonga	Malawi	3771	Beijing	lineage2-lineage2.2-lineage2.2.1
ERR037552	2011	Karonga	Malawi	777777606060771	LAM11-ZWE	lineage4-lineage4.3-lineage4.3.4-lineage4.3.4.2-lineage4.3.4.2.1
ERR037553	2011	Karonga	Malawi	577777606060771	LAM11-ZWE	lineage4-lineage4.3-lineage4.3.4-lineage4.3.4.2-lineage4.3.4.2.1
ERR037554	2011	Karonga	Malawi	777777606060771	LAM11-ZWE	lineage4-lineage4.3-lineage4.3.4-lineage4.3.4.2-lineage4.3.4.2.1
ERR015609	2010	Russia	Russia	3771	Beijing	lineage2-lineage2.2-lineage2.2.1
ERR015610	2010	Russia	Russia	3771	Beijing	lineage2-lineage2.2-lineage2.2.1
ERR015611	2010	Russia	Russia	3771	Beijing	lineage2-lineage2.2-lineage2.2.1
ERR015612	2010	Russia	Russia	3771	Beijing	lineage2-lineage2.2-lineage2.2.1
ERR015613	2010	Russia	Russia	3771	Beijing	lineage2-lineage2.2-lineage2.2.1
ERR015614	2010	Russia	Russia	3771	Beijing	lineage2-lineage2.2-lineage2.2.1
ERR015616	2010	Russia	Russia	3771	Beijing	lineage2-lineage2.2-lineage2.2.1
ERR017783	2010	Russia	Russia	730	Beijing	lineage2-lineage2.2-lineage2.2.1
ERR017784	2010	Russia	Russia	3570	Beijing	lineage2-lineage2.2-lineage2.2.1
ERR017785	2010	Russia	Russia	1020	Beijing	lineage2-lineage2.2-lineage2.2.1
ERR017786	2010	Russia	Russia	1060	Beijing	lineage2-lineage2.2-lineage2.2.1
ERR017787	2010	Russia	Russia	3010	Beijing	lineage2-lineage2.2-lineage2.2.1
ERR017788	2010	Russia	Russia	3351	Beijing	lineage2-lineage2.2-lineage2.2.1
ERR017793	2010	Russia	Russia	30000001000001	LAM10-CAM	lineage4-lineage4.6-lineage4.6.2-lineage4.6.2.2
ERR017794	2010	Russia	Russia	634177167160531	T2	lineage4-lineage4.2-lineage4.2.2
ERR017797	2010	Russia	Russia	777777777760771	T1	lineage4-lineage4.2-lineage4.2.2
ERR017798	2010	Russia	Russia	44020003240040	LAM10-CAM	lineage4-lineage4.6-lineage4.6.2-lineage4.6.2.2
ERR017800	2010	Russia	Russia	574315420620171	Orphan	lineage4-lineage4.9
ERR019564	2010	Russia	Russia	1531	Beijing	lineage2-lineage2.2-lineage2.2.1
ERR019569	2010	Russia	Russia	2771	Beijing	lineage2-lineage2.2-lineage2.2.1
ERR019570	2010	Russia	Russia	3771	Beijing	lineage2-lineage2.2-lineage2.2.1
ERR019571	2010	Russia	Russia	3771	Beijing	lineage2-lineage2.2-lineage2.2.1
ERR019572	2010	Russia	Russia	3771	Beijing	lineage2-lineage2.2-lineage2.2.1
ERR019573	2010	Russia	Russia	3771	Beijing	lineage2-lineage2.2-lineage2.2.1-lineage2.2.1.1
ERR019574	2010	Russia	Russia	3771	Beijing	lineage2-lineage2.2-lineage2.2.1
ERR019575	2010	Russia	Russia	3671	Beijing	lineage2-lineage2.2-lineage2.2.1
ERR019871	2010	Russia	Russia	775737777760431	Orphan	lineage4-lineage4.2-lineage4.2.2
ERR027445	2010	Russia	Russia	10	Beijing	lineage2-lineage2.2-lineage2.2.1
ERR027446	2010	Russia	Russia	3020	Beijing	lineage2-lineage2.2-lineage2.2.1
ERR027447	2010	Russia	Russia	2140	Beijing	lineage2-lineage2.2-lineage2.2.1
ERR027448	2010	Russia	Russia	2741	Beijing	lineage2-lineage2.2-lineage2.2.1
ERR027449	2010	Russia	Russia	2500	Beijing	lineage2-lineage2.2-lineage2.2.1
ERR027450	2010	Russia	Russia	3561	Beijing	lineage2-lineage2.2-lineage2.2.1
ERR027451	2010	Russia	Russia	1251	Beijing	lineage2-lineage2.2-lineage2.2.1
ERR027452	2010	Russia	Russia	411	Beijing	lineage2-lineage2.2-lineage2.2.1
ERR027453	2010	Russia	Russia	10000000100000	Orphan	lineage4-lineage4.9
ERR027454	2010	Russia	Russia	400	Beijing	lineage2-lineage2.2-lineage2.2.1
ERR027455	2010	Russia	Russia	3440	Beijing	lineage2-lineage2.2-lineage2.2.1
ERR027456	2010	Russia	Russia	3151	Beijing	lineage2-lineage2.2-lineage2.2.1
ERR027458	2010	Russia	Russia	3671	Beijing	lineage2-lineage2.2-lineage2.2.1
ERR027459	2010	Russia	Russia	2771	Beijing	lineage2-lineage2.2-lineage2.2.1
ERR027462	2010	Russia	Russia	3771	Beijing	lineage2-lineage2.2-lineage2.2.1
ERR027463	2010	Russia	Russia	3771	Beijing	lineage2-lineage2.2-lineage2.2.1
ERR027466	2010	Russia	Russia	777777477360771	Orphan	lineage4-lineage4.9
ERR027468	2010	Russia	Russia	3771	Beijing	lineage2-lineage2.2-lineage2.2.1
ERR027469	2010	Russia	Russia	674057370240530	Orphan	lineage4-lineage4.8
ERR047881	2010	Russia	Russia	777776607760771	LAM9	lineage4-lineage4.3-lineage4.3.3
ERR047882	2010	Russia	Russia	777777777760771	T1	lineage4-lineage4.1
ERR047883	2010	Russia	Russia	777776607760771	LAM9	lineage4-lineage4.3-lineage4.3.3
ERR047885	2010	Russia	Russia	777777777760771	T1	lineage4-lineage4.1
ERR047886	2010	Russia	Russia	777777777760771	T1	lineage4-lineage4.8
ERR047887	2010	Russia	Russia	777777777760771	T1	lineage4-lineage4.1
ERR047888	2010	Russia	Russia	777777777760771	T1	lineage4-lineage4.1
ERR047889	2010	Russia	Russia	777777777760771	T1	lineage4-lineage4.1
ERR047890	2010	Russia	Russia	777777777760771	T1	lineage4-lineage4.1
ERR047891	2010	Russia	Russia	777777777760771	T1	lineage4-lineage4.8
ERR067576	2010	Russia	Russia	3771	Beijing	lineage2-lineage2.2-lineage2.2.1
ERR067577	2010	Russia	Russia	774777777420771	H3	lineage4-lineage4.2-lineage4.2.1
ERR067578	2010	Russia	Russia	3771	Beijing	lineage2-lineage2.2-lineage2.2.1
ERR067579	2010	Russia	Russia	777777777760771	T1	lineage4-lineage4.8
ERR067580	2010	Russia	Russia	3771	Beijing	lineage2-lineage2.2-lineage2.2.1
ERR067581	2010	Russia	Russia	3771	Beijing	lineage2-lineage2.2-lineage2.2.1
ERR067582	2010	Russia	Russia	3771	Beijing	lineage2-lineage2.2-lineage2.2.1
ERR067583	2010	Russia	Russia	3771	Beijing	lineage2-lineage2.2-lineage2.2.1
ERR067584	2010	Russia	Russia	3771	Beijing	lineage2-lineage2.2-lineage2.2.1
ERR067585	2010	Russia	Russia	777600003760771	Orphan	lineage4-lineage4.3-lineage4.3.3
ERR067586	2010	Russia	Russia	3771	Beijing	lineage2-lineage2.2-lineage2.2.1
ERR067587	2010	Russia	Russia	3771	Beijing	lineage2-lineage2.2-lineage2.2.1
ERR067588	2010	Russia	Russia	3771	Beijing	lineage2-lineage2.2-lineage2.2.1
ERR067589	2010	Russia	Russia	3771	Beijing	lineage2-lineage2.2-lineage2.2.1
ERR067590	2010	Russia	Russia	3771	Beijing	lineage2-lineage2.2-lineage2.2.1
ERR067591	2010	Russia	Russia	777740003760771	T5-RUS1	lineage4-lineage4.3-lineage4.3.3
ERR067592	2010	Russia	Russia	3771	Beijing	lineage2-lineage2.2-lineage2.2.1
ERR067593	2010	Russia	Russia	3771	Beijing	lineage2-lineage2.2-lineage2.2.1
ERR067594	2010	Russia	Russia	3771	Beijing	lineage2-lineage2.2-lineage2.2.1
ERR067595	2010	Russia	Russia	3771	Beijing	lineage2-lineage2.2-lineage2.2.1
ERR067596	2010	Russia	Russia	774777777420771	H3	lineage4-lineage4.2-lineage4.2.1
ERR067597	2010	Russia	Russia	777737777420771	H4	lineage4-lineage4.2-lineage4.2.1
ERR067598	2010	Russia	Russia	3771	Beijing	lineage2-lineage2.2-lineage2.2.1
ERR067599	2010	Russia	Russia	777777607760771	LAM9	lineage4-lineage4.3-lineage4.3.3
ERR067600	2010	Russia	Russia	3771	Beijing	lineage2-lineage2.2-lineage2.2.1
ERR067601	2010	Russia	Russia	777740003760771	T5-RUS1	lineage4-lineage4.3-lineage4.3.3
ERR067602	2010	Russia	Russia	777777770000771	Orphan	lineage4-lineage4.8
ERR067603	2010	Russia	Russia	777777774020771	H1	lineage4-lineage4.1-lineage4.1.2-lineage4.1.2.1
ERR067604	2010	Russia	Russia	3771	Beijing	lineage2-lineage2.2-lineage2.2.1
ERR067605	2010	Russia	Russia	3771	Beijing	lineage2-lineage2.2-lineage2.2.1
ERR067606	2010	Russia	Russia	777777777420771	H3	lineage4-lineage4.2-lineage4.2.1
ERR067607	2010	Russia	Russia	777760007760771	T5-RUS1	lineage4-lineage4.3-lineage4.3.3
ERR067608	2010	Russia	Russia	3771	Beijing	lineage2-lineage2.2-lineage2.2.1
ERR067609	2010	Russia	Russia	774777777420771	H3	lineage4-lineage4.2-lineage4.2.1
ERR067610	2010	Russia	Russia	3771	Beijing	lineage2-lineage2.2-lineage2.2.1
ERR067611	2010	Russia	Russia	3771	Beijing	lineage2-lineage2.2-lineage2.2.1
ERR067612	2010	Russia	Russia	777777663760771	T1	lineage4-lineage4.3-lineage4.3.3
ERR067613	2010	Russia	Russia	3771	Beijing	lineage2-lineage2.2-lineage2.2.1
ERR067614	2010	Russia	Russia	770000777760771	T1-RUS2	lineage4-lineage4.8
ERR067615	2010	Russia	Russia	734777777420771	H3	lineage4-lineage4.2-lineage4.2.1
ERR067616	2010	Russia	Russia	4020771	H2	lineage4-lineage4.1-lineage4.1.2-lineage4.1.2.1
ERR067617	2010	Russia	Russia	777775774020771	H1	lineage4-lineage4.1-lineage4.1.2-lineage4.1.2.1
ERR067618	2010	Russia	Russia	3771	Beijing	lineage2-lineage2.2-lineage2.2.1
ERR067619	2010	Russia	Russia	3771	Beijing	lineage2-lineage2.2-lineage2.2.1
ERR067620	2010	Russia	Russia	3771	Beijing	lineage2-lineage2.2-lineage2.2.1
ERR067621	2010	Russia	Russia	3771	Beijing	lineage2-lineage2.2-lineage2.2.1
ERR067622	2010	Russia	Russia	3771	Beijing	lineage2-lineage2.2-lineage2.2.1
ERR067623	2010	Russia	Russia	3771	Beijing	lineage2-lineage2.2-lineage2.2.1
ERR067624	2010	Russia	Russia	777777607760771	LAM9	lineage4-lineage4.3-lineage4.3.3
ERR067625	2010	Russia	Russia	3771	Beijing	lineage2-lineage2.2-lineage2.2.1
ERR067626	2010	Russia	Russia	3771	Beijing	lineage2-lineage2.2-lineage2.2.1
ERR067627	2010	Russia	Russia	3771	Beijing	lineage2-lineage2.2-lineage2.2.1
ERR067628	2010	Russia	Russia	3771	Beijing	lineage2-lineage2.2-lineage2.2.1
ERR067629	2010	Russia	Russia	774777777420771	H3	lineage4-lineage4.2-lineage4.2.1
ERR067630	2010	Russia	Russia	3771	Beijing	lineage2-lineage2.2-lineage2.2.1
ERR067631	2010	Russia	Russia	3771	Beijing	lineage2-lineage2.2-lineage2.2.1
ERR067632	2010	Russia	Russia	774777777420771	H3	lineage4-lineage4.2-lineage4.2.1
ERR067633	2010	Russia	Russia	574777777420771	H4	lineage4-lineage4.2-lineage4.2.1
ERR067634	2010	Russia	Russia	777760007760771	T5-RUS1	lineage4-lineage4.3-lineage4.3.3
ERR067635	2010	Russia	Russia	3771	Beijing	lineage2-lineage2.2-lineage2.2.1
ERR067636	2010	Russia	Russia	774773777420771	H3	lineage4-lineage4.2-lineage4.2.1
ERR067637	2010	Russia	Russia	3751	Beijing	lineage2-lineage2.2-lineage2.2.1
ERR067638	2010	Russia	Russia	3771	Beijing	lineage2-lineage2.2-lineage2.2.1
ERR067639	2010	Russia	Russia	3771	Beijing	lineage2-lineage2.2-lineage2.2.1
ERR067640	2010	Russia	Russia	777777377760771	T4	lineage4-lineage4.8
ERR067641	2010	Russia	Russia	3771	Beijing	lineage2-lineage2.2-lineage2.2.1
ERR067642	2010	Russia	Russia	200201202403771	Beijing	lineage2-lineage2.2-lineage2.2.1
ERR067643	2010	Russia	Russia	3771	Beijing	lineage2-lineage2.2-lineage2.2.1
ERR067644	2010	Russia	Russia	3771	Beijing	lineage2-lineage2.2-lineage2.2.1
ERR067645	2010	Russia	Russia	774777777420771	H3	lineage4-lineage4.2-lineage4.2.1
ERR067646	2010	Russia	Russia	3771	Beijing	lineage2-lineage2.2-lineage2.2.1
ERR067647	2010	Russia	Russia	3771	Beijing	lineage2-lineage2.2-lineage2.2.1
ERR067648	2010	Russia	Russia	3771	Beijing	lineage2-lineage2.2-lineage2.2.1
ERR067649	2010	Russia	Russia	3771	Beijing	lineage2-lineage2.2-lineage2.2.1
ERR067650	2010	Russia	Russia	3771	Beijing	lineage2-lineage2.2-lineage2.2.1
ERR067651	2010	Russia	Russia	3771	Beijing	lineage2-lineage2.2-lineage2.2.1
ERR067652	2010	Russia	Russia	3771	Beijing	lineage2-lineage2.2-lineage2.2.1
ERR067653	2010	Russia	Russia	3771	Beijing	lineage2-lineage2.2-lineage2.2.1
ERR067654	2010	Russia	Russia	3771	Beijing	lineage2-lineage2.2-lineage2.2.1
ERR067655	2010	Russia	Russia	3771	Beijing	lineage2-lineage2.2-lineage2.2.1
ERR067656	2010	Russia	Russia	3771	Beijing	lineage2-lineage2.2-lineage2.2.1
ERR067657	2010	Russia	Russia	777737777420731	H3	lineage4-lineage4.2-lineage4.2.1
ERR067658	2010	Russia	Russia	777777607740771	LAM9	lineage4-lineage4.3-lineage4.3.3
ERR067659	2010	Russia	Russia	3771	Beijing	lineage2-lineage2.2-lineage2.2.1
ERR067660	2010	Russia	Russia	3771	Beijing	lineage2-lineage2.2-lineage2.2.1
ERR067661	2010	Russia	Russia	570337677420771	Orphan	lineage4-lineage4.2-lineage4.2.1
ERR067662	2010	Russia	Russia	3771	Beijing	lineage2-lineage2.2-lineage2.2.1
ERR067663	2010	Russia	Russia	3771	Beijing	lineage2-lineage2.2-lineage2.2.1
ERR067664	2010	Russia	Russia	777776607760071	Orphan	lineage4-lineage4.3-lineage4.3.3
ERR067665	2010	Russia	Russia	3770	Beijing	lineage2-lineage2.2-lineage2.2.1
ERR067666	2010	Russia	Russia	777777777760771	T1	lineage4-lineage4.8
ERR067667	2010	Russia	Russia	3771	Beijing	lineage2-lineage2.2-lineage2.2.1
ERR067668	2010	Russia	Russia	3771	Beijing	lineage2-lineage2.2-lineage2.2.1
ERR067669	2010	Russia	Russia	777777777760771	T1	lineage4-lineage4.1-lineage4.1.2-lineage4.1.2.1
ERR067670	2010	Russia	Russia	777777774020771	H1	lineage4-lineage4.1-lineage4.1.2-lineage4.1.2.1
ERR067671	2010	Russia	Russia	3771	Beijing	lineage2-lineage2.2-lineage2.2.1
ERR067672	2010	Russia	Russia	3771	Beijing	lineage2-lineage2.2-lineage2.2.1
ERR067673	2010	Russia	Russia	3771	Beijing	lineage2-lineage2.2-lineage2.2.1
ERR067674	2010	Russia	Russia	3771	Beijing	lineage2-lineage2.2-lineage2.2.1
ERR067675	2010	Russia	Russia	777777777760471	T1	lineage4-lineage4.1-lineage4.1.2
ERR067676	2010	Russia	Russia	770000777760731	T1-RUS2	lineage4-lineage4.8
ERR067677	2010	Russia	Russia	774777777420771	H3	lineage4-lineage4.2-lineage4.2.1
ERR067678	2010	Russia	Russia	777777770000771	Orphan	lineage4-lineage4.8
ERR067679	2010	Russia	Russia	735777607760761	Orphan	lineage4-lineage4.3-lineage4.3.3
ERR067680	2010	Russia	Russia	777777777760771	T1	lineage4-lineage4.8
ERR067682	2010	Russia	Russia	713765373460371	Orphan	lineage4-lineage4.8
ERR067683	2010	Russia	Russia	777777607760771	LAM9	lineage4-lineage4.3-lineage4.3.3
ERR067684	2010	Russia	Russia	774777777420771	H3	lineage4-lineage4.2-lineage4.2.1
ERR067685	2010	Russia	Russia	777757777760761	T1	lineage4-lineage4.8
ERR067686	2010	Russia	Russia	3771	Beijing	lineage2-lineage2.2-lineage2.2.1
ERR067687	2010	Russia	Russia	3771	Beijing	lineage2-lineage2.2-lineage2.2.1
ERR067688	2010	Russia	Russia	3771	Beijing	lineage2-lineage2.2-lineage2.2.1
ERR067689	2010	Russia	Russia	3771	Beijing	lineage2-lineage2.2-lineage2.2.1
ERR067690	2010	Russia	Russia	3777607760771	LAM1	lineage4-lineage4.3-lineage4.3.3
ERR067691	2010	Russia	Russia	774776735420771	H3	lineage4-lineage4.2-lineage4.2.1
ERR067692	2010	Russia	Russia	3771	Beijing	lineage2-lineage2.2-lineage2.2.1
ERR067693	2010	Russia	Russia	677777607760771	LAM1	lineage4-lineage4.3-lineage4.3.4-lineage4.3.4.1
ERR067694	2010	Russia	Russia	3771	Beijing	lineage2-lineage2.2-lineage2.2.1
ERR067695	2010	Russia	Russia	3771	Beijing	lineage2-lineage2.2-lineage2.2.1
ERR067696	2010	Russia	Russia	3771	Beijing	lineage2-lineage2.2-lineage2.2.1
ERR067697	2010	Russia	Russia	777777774020771	H1	lineage4-lineage4.1-lineage4.1.2-lineage4.1.2.1
ERR067698	2010	Russia	Russia	3771	Beijing	lineage2-lineage2.2-lineage2.2.1
ERR067700	2010	Russia	Russia	570777777420771	H3	lineage4-lineage4.2-lineage4.2.1
ERR067701	2010	Russia	Russia	100000003771	Beijing	lineage2-lineage2.2-lineage2.2.1
ERR067702	2010	Russia	Russia	3771	Beijing	lineage2-lineage2.2-lineage2.2.1
ERR067703	2010	Russia	Russia	777777777760471	T1	lineage4-lineage4.1-lineage4.1.2
ERR067704	2010	Russia	Russia	3771	Beijing	lineage2-lineage2.2-lineage2.2.1
ERR067705	2010	Russia	Russia	3771	Beijing	lineage2-lineage2.2-lineage2.2.1
ERR067706	2010	Russia	Russia	777760007760771	T5-RUS1	lineage4-lineage4.3-lineage4.3.3
ERR067707	2010	Russia	Russia	3771	Beijing	lineage2-lineage2.2-lineage2.2.1
ERR067708	2010	Russia	Russia	770000777760771	T1-RUS2	lineage4-lineage4.8
ERR067709	2010	Russia	Russia	3771	Beijing	lineage2-lineage2.2-lineage2.2.1
ERR067710	2010	Russia	Russia	3771	Beijing	lineage2-lineage2.2-lineage2.2.1
ERR067711	2010	Russia	Russia	3771	Beijing	lineage2-lineage2.2-lineage2.2.1
ERR067713	2010	Russia	Russia	3771	Beijing	lineage2-lineage2.2-lineage2.2.1
ERR067714	2010	Russia	Russia	3771	Beijing	lineage2-lineage2.2-lineage2.2.1
ERR067715	2010	Russia	Russia	3771	Beijing	lineage2-lineage2.2-lineage2.2.1
ERR067716	2010	Russia	Russia	777760007360771	Orphan	lineage4-lineage4.3-lineage4.3.3
ERR067717	2010	Russia	Russia	3771	Beijing	lineage2-lineage2.2-lineage2.2.1
ERR067718	2010	Russia	Russia	3771	Beijing	lineage2-lineage2.2-lineage2.2.1
ERR067719	2010	Russia	Russia	777777757760771	T5	lineage4-lineage4.8
ERR067720	2010	Russia	Russia	3771	Beijing	lineage2-lineage2.2-lineage2.2.1
ERR067721	2010	Russia	Russia	3771	Beijing	lineage2-lineage2.2-lineage2.2.1
ERR067722	2010	Russia	Russia	3771	Beijing	lineage2-lineage2.2-lineage2.2.1
ERR067723	2010	Russia	Russia	3771	Beijing	lineage2-lineage2.2-lineage2.2.1
ERR067724	2010	Russia	Russia	3771	Beijing	lineage2-lineage2.2-lineage2.2.1
ERR067725	2010	Russia	Russia	674777777420771	H3	lineage4-lineage4.2-lineage4.2.1
ERR067726	2010	Russia	Russia	777777777760771	T1	lineage4-lineage4.8
ERR067727	2010	Russia	Russia	777740003760771	T5-RUS1	lineage4-lineage4.3-lineage4.3.3
ERR067728	2010	Russia	Russia	704777373420371	H3	lineage4-lineage4.2-lineage4.2.1
ERR067729	2010	Russia	Russia	773760007760771	T5-RUS1	lineage4-lineage4.3-lineage4.3.3
ERR067730	2010	Russia	Russia	577312577760770	Orphan	lineage4-lineage4.1-lineage4.1.2-lineage4.1.2.1
ERR067731	2010	Russia	Russia	774777777420771	H3	lineage4-lineage4.2-lineage4.2.1
ERR067732	2010	Russia	Russia	2054040021	Orphan	lineage4-lineage4.1
ERR067733	2010	Russia	Russia	104377777420671	H3	lineage4-lineage4.2-lineage4.2.1
ERR067734	2010	Russia	Russia	737777777760471	T1	lineage4-lineage4.1-lineage4.1.2
ERR067735	2010	Russia	Russia	762731057740761	Orphan	lineage4-lineage4.8
ERR067736	2010	Russia	Russia	3771	Beijing	lineage2-lineage2.2-lineage2.2.1
ERR067737	2010	Russia	Russia	777760007760771	T5-RUS1	lineage4-lineage4.3-lineage4.3.3
ERR067738	2010	Russia	Russia	410000000043771	Beijing	lineage2-lineage2.2-lineage2.2.1
ERR067739	2010	Russia	Russia	3771	Beijing	lineage2-lineage2.2-lineage2.2.1
ERR067740	2010	Russia	Russia	3771	Beijing	lineage2-lineage2.2-lineage2.2.1
ERR067741	2010	Russia	Russia	3771	Beijing	lineage2-lineage2.2-lineage2.2.1
ERR067742	2010	Russia	Russia	3771	Beijing	lineage2-lineage2.2-lineage2.2.1
ERR067743	2010	Russia	Russia	3371	Beijing	lineage2-lineage2.2-lineage2.2.1
ERR067744	2010	Russia	Russia	3671	Beijing	lineage2-lineage2.2-lineage2.2.1
ERR067745	2010	Russia	Russia	3771	Beijing	lineage2-lineage2.2-lineage2.2.1
ERR067746	2010	Russia	Russia	3771	Beijing	lineage2-lineage2.2-lineage2.2.1
ERR067747	2010	Russia	Russia	777760007760771	T5-RUS1	lineage4-lineage4.3-lineage4.3.3
ERR067748	2010	Russia	Russia	734777777420771	H3	lineage4-lineage4.2-lineage4.2.1
ERR067749	2010	Russia	Russia	3771	Beijing	lineage2-lineage2.2-lineage2.2.1
ERR067750	2010	Russia	Russia	3771	Beijing	lineage2-lineage2.2-lineage2.2.1
ERR067751	2010	Russia	Russia	577777777760471	T1	lineage4-lineage4.1-lineage4.1.2
ERR067752	2010	Russia	Russia	774777777420771	H3	lineage4-lineage4.2-lineage4.2.1
ERR067753	2010	Russia	Russia	774777777400771	H3	lineage4-lineage4.2-lineage4.2.1
ERR067754	2010	Russia	Russia	3771	Beijing	lineage2-lineage2.2-lineage2.2.1
ERR067755	2010	Russia	Russia	3771	Beijing	lineage2-lineage2.2-lineage2.2.1
ERR067756	2010	Russia	Russia	777777377360771	Orphan	lineage4-lineage4.8
ERR067757	2010	Russia	Russia	377420771	Orphan	lineage4-lineage4.2-lineage4.2.1
ERR067758	2010	Russia	Russia	3771	Beijing	lineage2-lineage2.2-lineage2.2.1
ERR067759	2010	Russia	Russia	3771	Beijing	lineage2-lineage2.2-lineage2.2.1
ERR067760	2010	Russia	Russia	3771	Beijing	lineage2-lineage2.2-lineage2.2.1
ERR067761	2010	Russia	Russia	3771	Beijing	lineage2-lineage2.2-lineage2.2.1
ERR067762	2010	Russia	Russia	3771	Beijing	lineage2-lineage2.2-lineage2.2.1
ERR067763	2010	Russia	Russia	777777777760771	T1	lineage4-lineage4.8
ERR067764	2010	Russia	Russia	3771	Beijing	lineage2-lineage2.2-lineage2.2.1
ERR067765	2010	Russia	Russia	3771	Beijing	lineage2-lineage2.2-lineage2.2.1
ERR067766	2010	Russia	Russia	3771	Beijing	lineage2-lineage2.2-lineage2.2.1
ERR067767	2010	Russia	Russia	577760007760771	T5-RUS1	lineage4-lineage4.3-lineage4.3.3
ERR038745	2011	Kampala	Uganda	777777606060771	LAM11-ZWE	lineage4-lineage4.3-lineage4.3.4-lineage4.3.4.2-lineage4.3.4.2.1
ERR038736	2011	Kampala	Uganda	777777607760771	LAM9	lineage4-lineage4.3-lineage4.3.4-lineage4.3.4.2
ERR038737	2011	Kampala	Uganda	777777606060771	LAM11-ZWE	lineage4-lineage4.3-lineage4.3.4-lineage4.3.4.2-lineage4.3.4.2.1
ERR038738	2011	Kampala	Uganda	637774777760730	T2-Uganda	lineage4-lineage4.6-lineage4.6.1-lineage4.6.1.1
ERR038739	2011	Kampala	Uganda	777777777760731	T2	lineage4-lineage4.6-lineage4.6.1-lineage4.6.1.2
ERR038740	2011	Kampala	Uganda	777777777760731	T2	lineage4-lineage4.6-lineage4.6.1-lineage4.6.1.2
ERR038741	2011	Kampala	Uganda	777777477760771	T-H37Rv	lineage4-lineage4.2-lineage4.2.2
ERR038742	2011	Kampala	Uganda	777777777760771	T1	lineage4-lineage4.8
ERR038744	2011	Kampala	Uganda	777777606060771	LAM11-ZWE	lineage4-lineage4.3-lineage4.3.4-lineage4.3.4.2-lineage4.3.4.2.1
ERR038755	2011	Kampala	Uganda	777756777760771	X1	lineage4-lineage4.1-lineage4.1.1-lineage4.1.1.3
ERR038746	2011	Kampala	Uganda	3771	Beijing	lineage2-lineage2.2-lineage2.2.1
ERR038747	2011	Kampala	Uganda	777777777760771	T1	lineage4-lineage4.8
ERR038748	2011	Kampala	Uganda	777777777760731	T2	lineage4-lineage4.6-lineage4.6.1-lineage4.6.1.2
ERR038749	2011	Kampala	Uganda	777777777760731	T2	lineage4-lineage4.6-lineage4.6.1-lineage4.6.1.2
ERR038750	2011	Kampala	Uganda	777777403760731	Orphan	lineage4-lineage4.6-lineage4.6.1-lineage4.6.1.2
ERR038751	2011	Kampala	Uganda	777756777760771	X1	lineage4-lineage4.1-lineage4.1.1-lineage4.1.1.3
ERR038754	2011	Kampala	Uganda	7760731	LAM3	lineage4-lineage4.4-lineage4.4.1-lineage4.4.1.1
ERR040122	2011	Kampala	Uganda	777777777760771	T1	lineage4-lineage4.8
ERR040112	2011	Kampala	Uganda	777737606060760	LAM11-ZWE	lineage4-lineage4.3-lineage4.3.4-lineage4.3.4.2-lineage4.3.4.2.1
ERR040113	2011	Kampala	Uganda	777737606060760	LAM11-ZWE	lineage4-lineage4.3-lineage4.3.4-lineage4.3.4.2-lineage4.3.4.2.1
ERR040115	2011	Kampala	Uganda	717776777760771	X1	lineage4-lineage4.1-lineage4.1.1-lineage4.1.1.3
ERR040116	2011	Kampala	Uganda	777737606060760	LAM11-ZWE	lineage4-lineage4.3-lineage4.3.4-lineage4.3.4.2-lineage4.3.4.2.1
ERR040117	2011	Kampala	Uganda	777737606060760	LAM11-ZWE	lineage4-lineage4.3-lineage4.3.4-lineage4.3.4.2-lineage4.3.4.2.1
ERR040120	2011	Kampala	Uganda	775777606060731	LAM11-ZWE	lineage4-lineage4.3-lineage4.3.4-lineage4.3.4.2-lineage4.3.4.2.1
ERR040132	2011	Kampala	Uganda	777777603560771	T1	lineage4-lineage4.3-lineage4.3.3
ERR040124	2011	Kampala	Uganda	7760771	Orphan	lineage4-lineage4.4-lineage4.4.1-lineage4.4.1.1
ERR040125	2011	Kampala	Uganda	777777775760731	T2	lineage4-lineage4.6-lineage4.6.1-lineage4.6.1.2
ERR040127	2011	Kampala	Uganda	777777777760731	T2	lineage4-lineage4.6-lineage4.6.1-lineage4.6.1.2
ERR040128	2011	Kampala	Uganda	7760771	Orphan	lineage4-lineage4.4-lineage4.4.1-lineage4.4.1.1
ERR040130	2011	Kampala	Uganda	7760771	Orphan	lineage4-lineage4.4-lineage4.4.1-lineage4.4.1.1
ERR040131	2011	Kampala	Uganda	777777777760731	T2	lineage4-lineage4.6-lineage4.6.1-lineage4.6.1.2
ERR040142	2011	Kampala	Uganda	775777606060731	LAM11-ZWE	lineage4-lineage4.3-lineage4.3.4-lineage4.3.4.2-lineage4.3.4.2.1
ERR040134	2011	Kampala	Uganda	777777606060771	LAM11-ZWE	lineage4-lineage4.3-lineage4.3.4-lineage4.3.4.2-lineage4.3.4.2.1
ERR040135	2011	Kampala	Uganda	777777403760731	Orphan	lineage4-lineage4.6-lineage4.6.1-lineage4.6.1.2
ERR040137	2011	Kampala	Uganda	717776777760771	X1	lineage4-lineage4.1-lineage4.1.1-lineage4.1.1.3
ERR040138	2011	Kampala	Uganda	777777777760771	T1	lineage4-lineage4.9
ERR025837	2010	Midlands	United_Kingdom	777777757760771	T5	lineage4-lineage4.8
ERR025838	2010	Midlands	United_Kingdom	775777757760771	T5	lineage4-lineage4.8
ERR025839	2010	Midlands	United_Kingdom	3771	Beijing	lineage2-lineage2.2-lineage2.2.1
ERR025840	2010	Midlands	United_Kingdom	3771	Beijing	lineage2-lineage2.2-lineage2.2.1
ERR025842	2010	Midlands	United_Kingdom	577777777760771	T1	lineage4-lineage4.2-lineage4.2.2
ERR025843	2010	Midlands	United_Kingdom	577777777760771	T1	lineage4-lineage4.2-lineage4.2.2
ERR025844	2010	Midlands	United_Kingdom	577777777760771	T1	lineage4-lineage4.2-lineage4.2.2
ERR025846	2010	Midlands	United_Kingdom	577777777760771	T1	lineage4-lineage4.2-lineage4.2.2
ERR025847	2010	Midlands	United_Kingdom	777777777760771	T1	lineage4-lineage4.1-lineage4.1.2-lineage4.1.2.1
ERR025848	2010	Midlands	United_Kingdom	777777777760771	T1	lineage4-lineage4.1-lineage4.1.2-lineage4.1.2.1
ERR038253	2010	Midlands	United_Kingdom	777776777760771	X1	lineage4-lineage4.1-lineage4.1.1-lineage4.1.1.3
ERR038254	2010	Midlands	United_Kingdom	777777757760771	T5	lineage4-lineage4.8
ERR038255	2010	Midlands	United_Kingdom	777777757760771	T5	lineage4-lineage4.8
ERR038256	2010	Midlands	United_Kingdom	777776777760771	X1	lineage4-lineage4.1-lineage4.1.1-lineage4.1.1.3
ERR038257	2010	Midlands	United_Kingdom	777776777760771	X1	lineage4-lineage4.1-lineage4.1.1-lineage4.1.1.3
ERR038274	2010	Midlands	United_Kingdom	777776777760771	X1	lineage4-lineage4.1-lineage4.1.1-lineage4.1.1.3
ERR038275	2010	Midlands	United_Kingdom	777776777760771	X1	lineage4-lineage4.1-lineage4.1.1-lineage4.1.1.3
ERR038276	2010	Midlands	United_Kingdom	777776777760771	X1	lineage4-lineage4.1-lineage4.1.1-lineage4.1.1.3
ERR038277	2010	Midlands	United_Kingdom	700036777760771	X3	lineage4-lineage4.1-lineage4.1.1
ERR038278	2010	Midlands	United_Kingdom	700036777760771	X3	lineage4-lineage4.1-lineage4.1.1
ERR038279	2010	Midlands	United_Kingdom	777776777760771	X1	lineage4-lineage4.1-lineage4.1.1-lineage4.1.1.3
ERR038281	2010	Midlands	United_Kingdom	777776777760771	X1	lineage4-lineage4.1-lineage4.1.1-lineage4.1.1.3
ERR038282	2010	Midlands	United_Kingdom	677703777760771	T1	lineage4-lineage4.4-lineage4.4.1-lineage4.4.1.2
ERR038283	2010	Midlands	United_Kingdom	777777757760771	T5	lineage4-lineage4.8
ERR038284	2010	Midlands	United_Kingdom	777777757760771	T5	lineage4-lineage4.8
ERR038285	2010	Midlands	United_Kingdom	777776777760771	X1	lineage4-lineage4.1-lineage4.1.1-lineage4.1.1.3
ERR038286	2010	Midlands	United_Kingdom	777776777760771	X1	lineage4-lineage4.1-lineage4.1.1-lineage4.1.1.3
ERR038290	2010	Midlands	United_Kingdom	777777607760731	LAM4	lineage4-lineage4.3-lineage4.3.3
ERR038291	2010	Midlands	United_Kingdom	777777777760731	T2	lineage4-lineage4.2-lineage4.2.2
ERR038292	2010	Midlands	United_Kingdom	777777777760731	T2	lineage4-lineage4.2-lineage4.2.2
ERR038293	2010	Midlands	United_Kingdom	777777607760731	LAM4	lineage4-lineage4.3-lineage4.3.3
ERR038294	2010	Midlands	United_Kingdom	777776077760771	X1	lineage4-lineage4.1-lineage4.1.1-lineage4.1.1.3
ERR038295	2010	Midlands	United_Kingdom	777776077760771	X1	lineage4-lineage4.1-lineage4.1.1-lineage4.1.1.3
ERR038296	2010	Midlands	United_Kingdom	777776077760771	X1	lineage4-lineage4.1-lineage4.1.1-lineage4.1.1.3
ERR038297	2010	Midlands	United_Kingdom	777776077760771	X1	lineage4-lineage4.1-lineage4.1.1-lineage4.1.1.3
ERR039325	2010	Midlands	United_Kingdom	777776777760601	X2	lineage4-lineage4.1-lineage4.1.1-lineage4.1.1.1
ERR039326	2010	Midlands	United_Kingdom	777776777760601	X2	lineage4-lineage4.1-lineage4.1.1-lineage4.1.1.1
ERR039327	2010	Midlands	United_Kingdom	617776777760601	X2	lineage4-lineage4.1-lineage4.1.1-lineage4.1.1.1
ERR039328	2010	Midlands	United_Kingdom	617776777760601	X2	lineage4-lineage4.1-lineage4.1.1-lineage4.1.1.1
ERR039329	2010	Midlands	United_Kingdom	617776777760601	X2	lineage4-lineage4.1-lineage4.1.1-lineage4.1.1.1
ERR039330	2010	Midlands	United_Kingdom	777777606060771	LAM11-ZWE	lineage4-lineage4.3-lineage4.3.4-lineage4.3.4.2-lineage4.3.4.2.1
ERR039335	2010	Midlands	United_Kingdom	777777607760771	LAM9	lineage4-lineage4.3-lineage4.3.1
ERR039336	2010	Midlands	United_Kingdom	777777607760771	LAM9	lineage4-lineage4.3-lineage4.3.1
ERR039337	2010	Midlands	United_Kingdom	777777607760771	LAM9	lineage4-lineage4.3-lineage4.3.1
ERR039338	2010	Midlands	United_Kingdom	777777607760771	LAM9	lineage4-lineage4.3-lineage4.3.1
ERR039339	2010	Midlands	United_Kingdom	777777777760771	T1	lineage4-lineage4.8
ERR039340	2010	Midlands	United_Kingdom	777777777760771	T1	lineage4-lineage4.8
ERR039341	2010	Midlands	United_Kingdom	777777777760771	T1	lineage4-lineage4.8
ERR039342	2010	Midlands	United_Kingdom	777777777760771	T1	lineage4-lineage4.8
ERR039343	2010	Midlands	United_Kingdom	677703777760771	T1	lineage4-lineage4.4-lineage4.4.1-lineage4.4.1.2
ERR039344	2010	Midlands	United_Kingdom	777777777760771	T1	lineage4-lineage4.1-lineage4.1.2-lineage4.1.2.1
ERR039345	2010	Midlands	United_Kingdom	577777777760771	T1	lineage4-lineage4.2-lineage4.2.2
ERR039346	2010	Midlands	United_Kingdom	777776777760771	X1	lineage4-lineage4.1-lineage4.1.1-lineage4.1.1.3
ERR040094	2010	Midlands	United_Kingdom	777777757760771	T5	lineage4-lineage4.8
ERR040095	2010	Midlands	United_Kingdom	777777757760771	T5	lineage4-lineage4.8
ERR040096	2010	Midlands	United_Kingdom	777777757760771	T5	lineage4-lineage4.8
ERR040097	2010	Midlands	United_Kingdom	777777757760771	T5	lineage4-lineage4.8
ERR040098	2010	Midlands	United_Kingdom	777777757760771	T5	lineage4-lineage4.8
ERR040099	2010	Midlands	United_Kingdom	777777757760771	T5	lineage4-lineage4.8
ERR040100	2010	Midlands	United_Kingdom	777777757760771	T5	lineage4-lineage4.8
ERR040101	2010	Midlands	United_Kingdom	777777757760771	T5	lineage4-lineage4.8
ERR040102	2010	Midlands	United_Kingdom	777777757760771	T5	lineage4-lineage4.8
ERR040103	2010	Midlands	United_Kingdom	777777757760771	T5	lineage4-lineage4.8
ERR040104	2010	Midlands	United_Kingdom	777777757760771	T5	lineage4-lineage4.8
ERR040105	2010	Midlands	United_Kingdom	777777757760771	T5	lineage4-lineage4.8
ERR040109	2010	Midlands	United_Kingdom	617776777760601	X2	lineage4-lineage4.1-lineage4.1.1-lineage4.1.1.1
ERR046732	2010	Midlands	United_Kingdom	777777606060771	LAM11-ZWE	lineage4-lineage4.3-lineage4.3.4-lineage4.3.4.2-lineage4.3.4.2.1
ERR046733	2010	Midlands	United_Kingdom	617776777760601	X2	lineage4-lineage4.1-lineage4.1.1-lineage4.1.1.1
ERR046734	2010	Midlands	United_Kingdom	617776777760601	X2	lineage4-lineage4.1-lineage4.1.1-lineage4.1.1.1
ERR046735	2010	Midlands	United_Kingdom	617776777760601	X2	lineage4-lineage4.1-lineage4.1.1-lineage4.1.1.1
ERR046736	2010	Midlands	United_Kingdom	617776777760601	X2	lineage4-lineage4.1-lineage4.1.1-lineage4.1.1.1
ERR046737	2010	Midlands	United_Kingdom	617776777760601	X2	lineage4-lineage4.1-lineage4.1.1-lineage4.1.1.1
ERR046738	2010	Midlands	United_Kingdom	617776777760601	X2	lineage4-lineage4.1-lineage4.1.1-lineage4.1.1.1
ERR046739	2010	Midlands	United_Kingdom	777676777760601	X2	lineage4-lineage4.1-lineage4.1.1-lineage4.1.1.1
ERR046741	2010	Midlands	United_Kingdom	617776777760601	X2	lineage4-lineage4.1-lineage4.1.1-lineage4.1.1.1
ERR046743	2010	Midlands	United_Kingdom	617776777760601	X2	lineage4-lineage4.1-lineage4.1.1-lineage4.1.1.1
ERR046744	2010	Midlands	United_Kingdom	617776777760601	X2	lineage4-lineage4.1-lineage4.1.1-lineage4.1.1.1
ERR046745	2010	Midlands	United_Kingdom	617776777760601	X2	lineage4-lineage4.1-lineage4.1.1-lineage4.1.1.1
ERR046746	2010	Midlands	United_Kingdom	617776777760601	X2	lineage4-lineage4.1-lineage4.1.1-lineage4.1.1.1
ERR046751	2010	Midlands	United_Kingdom	777777757760771	T5	lineage4-lineage4.8
ERR046752	2010	Midlands	United_Kingdom	777777757760771	T5	lineage4-lineage4.8
ERR046753	2010	Midlands	United_Kingdom	777777757760771	T5	lineage4-lineage4.8
ERR046754	2010	Midlands	United_Kingdom	777777757760771	T5	lineage4-lineage4.8
ERR046755	2010	Midlands	United_Kingdom	777777757760771	T5	lineage4-lineage4.8
ERR046756	2010	Midlands	United_Kingdom	777777757760771	T5	lineage4-lineage4.8
ERR046758	2010	Midlands	United_Kingdom	777777757760771	T5	lineage4-lineage4.8
ERR046759	2010	Midlands	United_Kingdom	777777757760771	T5	lineage4-lineage4.8
ERR046760	2010	Midlands	United_Kingdom	777777757760771	T5	lineage4-lineage4.8
ERR046761	2010	Midlands	United_Kingdom	777777757760771	T5	lineage4-lineage4.8
ERR046762	2010	Midlands	United_Kingdom	777777757760771	T5	lineage4-lineage4.8
ERR046763	2010	Midlands	United_Kingdom	777777757760771	T5	lineage4-lineage4.8
ERR046764	2010	Midlands	United_Kingdom	777777757760771	T5	lineage4-lineage4.8
ERR046765	2010	Midlands	United_Kingdom	777777757760771	T5	lineage4-lineage4.8
ERR046766	2010	Midlands	United_Kingdom	777777757760771	T5	lineage4-lineage4.8
ERR046767	2010	Midlands	United_Kingdom	777777757760771	T5	lineage4-lineage4.8
ERR046768	2010	Midlands	United_Kingdom	777777757760771	T5	lineage4-lineage4.8
ERR046776	2010	Midlands	United_Kingdom	777777777760771	T1	lineage4-lineage4.8
ERR046777	2010	Midlands	United_Kingdom	777777777760771	T1	lineage4-lineage4.8
ERR046778	2010	Midlands	United_Kingdom	777777777760771	T1	lineage4-lineage4.8
ERR046781	2010	Midlands	United_Kingdom	677703777760771	T1	lineage4-lineage4.4-lineage4.4.1-lineage4.4.1.2
ERR046782	2010	Midlands	United_Kingdom	777776777760771	X1	lineage4-lineage4.1-lineage4.1.1-lineage4.1.1.3
ERR046783	2010	Midlands	United_Kingdom	777776777760771	X1	lineage4-lineage4.1-lineage4.1.1-lineage4.1.1.3
ERR046784	2010	Midlands	United_Kingdom	777776077760771	X1	lineage4-lineage4.1-lineage4.1.1-lineage4.1.1.3
ERR046785	2010	Midlands	United_Kingdom	777776077760771	X1	lineage4-lineage4.1-lineage4.1.1-lineage4.1.1.3
ERR046786	2010	Midlands	United_Kingdom	777776077760771	X1	lineage4-lineage4.1-lineage4.1.1-lineage4.1.1.3
ERR046787	2010	Midlands	United_Kingdom	777776077760771	X1	lineage4-lineage4.1-lineage4.1.1-lineage4.1.1.3
ERR046788	2010	Midlands	United_Kingdom	777776077760771	X1	lineage4-lineage4.1-lineage4.1.1-lineage4.1.1.3
ERR046789	2010	Midlands	United_Kingdom	775776077760771	X1	lineage4-lineage4.1-lineage4.1.1-lineage4.1.1.3
ERR046790	2010	Midlands	United_Kingdom	777776077760771	X1	lineage4-lineage4.1-lineage4.1.1-lineage4.1.1.3
ERR046791	2010	Midlands	United_Kingdom	777776777760771	X1	lineage4-lineage4.1-lineage4.1.1-lineage4.1.1.3
ERR046792	2010	Midlands	United_Kingdom	777776077760771	X1	lineage4-lineage4.1-lineage4.1.1-lineage4.1.1.3
ERR046793	2010	Midlands	United_Kingdom	777776077760771	X1	lineage4-lineage4.1-lineage4.1.1-lineage4.1.1.3
ERR046794	2010	Midlands	United_Kingdom	777776077760771	X1	lineage4-lineage4.1-lineage4.1.1-lineage4.1.1.3
ERR046795	2010	Midlands	United_Kingdom	777776077760771	X1	lineage4-lineage4.1-lineage4.1.1-lineage4.1.1.3
ERR046796	2010	Midlands	United_Kingdom	777777777760771	T1	lineage4-lineage4.8
ERR046797	2010	Midlands	United_Kingdom	777776777760771	X1	lineage4-lineage4.1-lineage4.1.1-lineage4.1.1.3
ERR046798	2010	Midlands	United_Kingdom	777776777760771	X1	lineage4-lineage4.1-lineage4.1.1-lineage4.1.1.3
ERR046799	2010	Midlands	United_Kingdom	777776777760771	X1	lineage4-lineage4.1-lineage4.1.1-lineage4.1.1.3
ERR046800	2010	Midlands	United_Kingdom	777776077760771	X1	lineage4-lineage4.1-lineage4.1.1-lineage4.1.1.3
ERR046819	2010	Midlands	United_Kingdom	617776777760601	X2	lineage4-lineage4.1-lineage4.1.1-lineage4.1.1.1
ERR046820	2010	Midlands	United_Kingdom	777777757760771	T5	lineage4-lineage4.8
ERR046821	2010	Midlands	United_Kingdom	777777777760771	T1	lineage4-lineage4.8
ERR046822	2010	Midlands	United_Kingdom	777776777760771	X1	lineage4-lineage4.1-lineage4.1.1-lineage4.1.1.3
ERR046825	2010	Midlands	United_Kingdom	617776777760601	X2	lineage4-lineage4.1-lineage4.1.1-lineage4.1.1.1
ERR046831	2010	Midlands	United_Kingdom	777777777560771	T1	lineage4-lineage4.8
ERR046833	2010	Midlands	United_Kingdom	777777777760731	T2	lineage4-lineage4.8
ERR046834	2010	Midlands	United_Kingdom	777777743760771	LAM10-CAM	lineage4-lineage4.6-lineage4.6.2-lineage4.6.2.2
ERR046836	2010	Midlands	United_Kingdom	777777606060771	LAM11-ZWE	lineage4-lineage4.3-lineage4.3.4-lineage4.3.4.2-lineage4.3.4.2.1
ERR046837	2010	Midlands	United_Kingdom	777777606060771	LAM11-ZWE	lineage4-lineage4.3-lineage4.3.4-lineage4.3.4.2-lineage4.3.4.2.1
ERR046838	2010	Midlands	United_Kingdom	777737177760771	T3	lineage4-lineage4.6-lineage4.6.2-lineage4.6.2.1
ERR046839	2010	Midlands	United_Kingdom	777737177760771	T3	lineage4-lineage4.6-lineage4.6.2-lineage4.6.2.1
ERR046840	2010	Midlands	United_Kingdom	617776777760601	X2	lineage4-lineage4.1-lineage4.1.1-lineage4.1.1.1
ERR046841	2010	Midlands	United_Kingdom	617776777760601	X2	lineage4-lineage4.1-lineage4.1.1-lineage4.1.1.1
ERR046842	2010	Midlands	United_Kingdom	617776777760601	X2	lineage4-lineage4.1-lineage4.1.1-lineage4.1.1.1
ERR046843	2010	Midlands	United_Kingdom	777776777760771	X1	lineage4-lineage4.1-lineage4.1.1-lineage4.1.1.3
ERR046851	2010	Midlands	United_Kingdom	777776777760771	X1	lineage4-lineage4.1-lineage4.1.1-lineage4.1.1.3
ERR046852	2010	Midlands	United_Kingdom	777776777760771	X1	lineage4-lineage4.1-lineage4.1.1-lineage4.1.1.3
ERR046853	2010	Midlands	United_Kingdom	777776777760771	X1	lineage4-lineage4.1-lineage4.1.1-lineage4.1.1.3
ERR046859	2010	Midlands	United_Kingdom	600016777760771	X3	lineage4-lineage4.1-lineage4.1.1-lineage4.1.1.3
ERR046864	2010	Midlands	United_Kingdom	477776770000000	Orphan	lineage4-lineage4.1
ERR046865	2010	Midlands	United_Kingdom	477776770000000	Orphan	lineage4-lineage4.1
ERR046868	2010	Midlands	United_Kingdom	777776777760731	AmbiguousT2X1	lineage4-lineage4.1-lineage4.1.1-lineage4.1.1.3
ERR046869	2010	Midlands	United_Kingdom	777776777760731	AmbiguousT2X1	lineage4-lineage4.1-lineage4.1.1-lineage4.1.1.3
ERR046870	2010	Midlands	United_Kingdom	777777606060771	LAM11-ZWE	lineage4-lineage4.3-lineage4.3.4-lineage4.3.4.2-lineage4.3.4.2.1
ERR046871	2010	Midlands	United_Kingdom	777777606060771	LAM11-ZWE	lineage4-lineage4.3-lineage4.3.4-lineage4.3.4.2-lineage4.3.4.2.1
ERR046872	2010	Midlands	United_Kingdom	777777777760771	T1	lineage4-lineage4.1-lineage4.1.2-lineage4.1.2.1
ERR046873	2010	Midlands	United_Kingdom	777777777760771	T1	lineage4-lineage4.1-lineage4.1.2-lineage4.1.2.1
ERR046874	2010	Midlands	United_Kingdom	777741777760771	T1	lineage4-lineage4.1-lineage4.1.2-lineage4.1.2.1
ERR046875	2010	Midlands	United_Kingdom	777741777760771	T1	lineage4-lineage4.1-lineage4.1.2-lineage4.1.2.1
ERR046876	2010	Midlands	United_Kingdom	777777757760771	T5	lineage4-lineage4.8
ERR046877	2010	Midlands	United_Kingdom	777777757760771	T5	lineage4-lineage4.8
ERR046878	2010	Midlands	United_Kingdom	777777757760771	T5	lineage4-lineage4.8
ERR046879	2010	Midlands	United_Kingdom	777777757760771	T5	lineage4-lineage4.8
ERR046884	2010	Midlands	United_Kingdom	777777606060771	LAM11-ZWE	lineage4-lineage4.3-lineage4.3.4-lineage4.3.4.2-lineage4.3.4.2.1
ERR046885	2010	Midlands	United_Kingdom	777777606060771	LAM11-ZWE	lineage4-lineage4.3-lineage4.3.4-lineage4.3.4.2-lineage4.3.4.2.1
ERR046887	2010	Midlands	United_Kingdom	777777663760731	T2	lineage4-lineage4.3-lineage4.3.3
ERR046888	2010	Midlands	United_Kingdom	777777777760731	T2	lineage4-lineage4.8
ERR046890	2010	Midlands	United_Kingdom	777777777560771	T1	lineage4-lineage4.8
ERR046892	2010	Midlands	United_Kingdom	777777777760771	T1	lineage4-lineage4.4-lineage4.4.2
ERR046894	2010	Midlands	United_Kingdom	777777663760731	T2	lineage4-lineage4.3-lineage4.3.3
ERR046897	2010	Midlands	United_Kingdom	776377777760771	S	lineage4-lineage4.4-lineage4.4.1-lineage4.4.1.1
ERR046901	2010	Midlands	United_Kingdom	776377777760771	S	lineage4-lineage4.4-lineage4.4.1-lineage4.4.1.1
ERR046903	2010	Midlands	United_Kingdom	777777777760771	T1	lineage4-lineage4.8
ERR046904	2010	Midlands	United_Kingdom	777776777760771	X1	lineage4-lineage4.1-lineage4.1.1-lineage4.1.1.3
ERR046906	2010	Midlands	United_Kingdom	777776777760601	X2	lineage4-lineage4.1-lineage4.1.1-lineage4.1.1.1
ERR046908	2010	Midlands	United_Kingdom	777776777760771	X1	lineage4-lineage4.1-lineage4.1.1-lineage4.1.1.3
ERR046910	2010	Midlands	United_Kingdom	777776777760771	X1	lineage4-lineage4.1-lineage4.1.1-lineage4.1.1.3
ERR046911	2010	Midlands	United_Kingdom	777776077760771	X1	lineage4-lineage4.1-lineage4.1.1-lineage4.1.1.3
ERR046912	2010	Midlands	United_Kingdom	777776777760601	X2	lineage4-lineage4.1-lineage4.1.1-lineage4.1.1.1
ERR046913	2010	Midlands	United_Kingdom	777776077760771	X1	lineage4-lineage4.1-lineage4.1.1-lineage4.1.1.3
ERR046916	2010	Midlands	United_Kingdom	777776777760601	X2	lineage4-lineage4.1-lineage4.1.1-lineage4.1.1.1
ERR046917	2010	Midlands	United_Kingdom	777776777760771	X1	lineage4-lineage4.1-lineage4.1.1-lineage4.1.1.3
ERR046919	2010	Midlands	United_Kingdom	777776777760771	X1	lineage4-lineage4.1-lineage4.1.1-lineage4.1.1.3
ERR046920	2010	Midlands	United_Kingdom	777777757760771	T5	lineage4-lineage4.8
ERR046922	2010	Midlands	United_Kingdom	577777777760771	T1	lineage4-lineage4.2-lineage4.2.2
ERR046923	2010	Midlands	United_Kingdom	617776777760601	X2	lineage4-lineage4.1-lineage4.1.1-lineage4.1.1.1
ERR046924	2010	Midlands	United_Kingdom	617776777760601	X2	lineage4-lineage4.1-lineage4.1.1-lineage4.1.1.1
ERR046925	2010	Midlands	United_Kingdom	777777757760771	T5	lineage4-lineage4.8
ERR046926	2010	Midlands	United_Kingdom	777777757760771	T5	lineage4-lineage4.8
ERR046927	2010	Midlands	United_Kingdom	777777757760771	T5	lineage4-lineage4.8
ERR046928	2010	Midlands	United_Kingdom	777777757760771	T5	lineage4-lineage4.8
ERR046929	2010	Midlands	United_Kingdom	777777777760771	T1	lineage4-lineage4.8
ERR046930	2010	Midlands	United_Kingdom	777777777760771	T1	lineage4-lineage4.8
ERR046932	2010	Midlands	United_Kingdom	777777777760771	T1	lineage4-lineage4.8
ERR046935	2010	Midlands	United_Kingdom	777777777760771	T1	lineage4-lineage4.4-lineage4.4.2
ERR046937	2010	Midlands	United_Kingdom	777777777760771	T1	lineage4-lineage4.1-lineage4.1.2-lineage4.1.2.1
ERR046938	2010	Midlands	United_Kingdom	3771	Beijing	lineage2-lineage2.2-lineage2.2.1
ERR046943	2010	Midlands	United_Kingdom	617776777760601	X2	lineage4-lineage4.1-lineage4.1.1-lineage4.1.1.1
ERR046946	2010	Midlands	United_Kingdom	777676777760601	X2	lineage4-lineage4.1-lineage4.1.1-lineage4.1.1.1
ERR046947	2010	Midlands	United_Kingdom	3771	Beijing	lineage2-lineage2.2-lineage2.2.1
ERR046948	2010	Midlands	United_Kingdom	777777777760771	T1	lineage4-lineage4.8
ERR046949	2010	Midlands	United_Kingdom	3771	Beijing	lineage2-lineage2.2-lineage2.2.1
ERR046950	2010	Midlands	United_Kingdom	617776777760601	X2	lineage4-lineage4.1-lineage4.1.1-lineage4.1.1.1
ERR046951	2010	Midlands	United_Kingdom	777777777760771	T1	lineage4-lineage4.8
ERR046952	2010	Midlands	United_Kingdom	777777777760771	T1	lineage4-lineage4.8
ERR046953	2010	Midlands	United_Kingdom	777777777760771	T1	lineage4-lineage4.8
ERR046957	2010	Midlands	United_Kingdom	777777777760771	T1	lineage4-lineage4.1-lineage4.1.2-lineage4.1.2.1
ERR046958	2010	Midlands	United_Kingdom	777777777760771	T1	lineage4-lineage4.1-lineage4.1.2-lineage4.1.2.1
ERR046959	2010	Midlands	United_Kingdom	777777777760771	T1	lineage4-lineage4.1-lineage4.1.2-lineage4.1.2.1
ERR046960	2010	Midlands	United_Kingdom	617776777760601	X2	lineage4-lineage4.1-lineage4.1.1-lineage4.1.1.1
ERR046962	2010	Midlands	United_Kingdom	777676777760601	X2	lineage4-lineage4.1-lineage4.1.1-lineage4.1.1.1
ERR046963	2010	Midlands	United_Kingdom	3771	Beijing	lineage2-lineage2.2-lineage2.2.1
ERR046964	2010	Midlands	United_Kingdom	617776777760601	X2	lineage4-lineage4.1-lineage4.1.1-lineage4.1.1.1
ERR046966	2010	Midlands	United_Kingdom	3771	Beijing	lineage2-lineage2.2-lineage2.2.1
ERR046967	2010	Midlands	United_Kingdom	3771	Beijing	lineage2-lineage2.2-lineage2.2.1
ERR046971	2010	Midlands	United_Kingdom	617776777760601	X2	lineage4-lineage4.1-lineage4.1.1-lineage4.1.1.1
ERR046972	2010	Midlands	United_Kingdom	777777777760771	T1	lineage4-lineage4.1-lineage4.1.2-lineage4.1.2.1
ERR046974	2010	Midlands	United_Kingdom	777777777760771	T1	lineage4-lineage4.1-lineage4.1.2-lineage4.1.2.1
ERR046975	2010	Midlands	United_Kingdom	777676777760601	X2	lineage4-lineage4.1-lineage4.1.1-lineage4.1.1.1
ERR046980	2010	Midlands	United_Kingdom	777676777760601	X2	lineage4-lineage4.1-lineage4.1.1-lineage4.1.1.1
ERR046981	2010	Midlands	United_Kingdom	777777743760771	LAM10-CAM	lineage4-lineage4.6-lineage4.6.2-lineage4.6.2.2
ERR046984	2010	Midlands	United_Kingdom	600016777760771	X3	lineage4-lineage4.1-lineage4.1.1-lineage4.1.1.3
ERR046986	2010	Midlands	United_Kingdom	617776777760601	X2	lineage4-lineage4.1-lineage4.1.1-lineage4.1.1.1
ERR046988	2010	Midlands	United_Kingdom	777676777760601	X2	lineage4-lineage4.1-lineage4.1.1-lineage4.1.1.1
ERR046990	2010	Midlands	United_Kingdom	777777777760771	T1	lineage4-lineage4.1-lineage4.1.2-lineage4.1.2.1
ERR046991	2010	Midlands	United_Kingdom	777676777760601	X2	lineage4-lineage4.1-lineage4.1.1-lineage4.1.1.1
ERR046992	2010	Midlands	United_Kingdom	777777777760771	T1	lineage4-lineage4.1-lineage4.1.2-lineage4.1.2.1
ERR046993	2010	Midlands	United_Kingdom	777777757760771	T5	lineage4-lineage4.1-lineage4.1.2-lineage4.1.2.1
ERR046994	2010	Midlands	United_Kingdom	777777777760771	T1	lineage4-lineage4.1-lineage4.1.2-lineage4.1.2.1
ERR046995	2010	Midlands	United_Kingdom	777777777760771	T1	lineage4-lineage4.8
ERR046996	2010	Midlands	United_Kingdom	777777743760771	LAM10-CAM	lineage4-lineage4.6-lineage4.6.2-lineage4.6.2.2
ERR046997	2010	Midlands	United_Kingdom	37637777760771	T1	lineage4
ERR046998	2010	Midlands	United_Kingdom	777737777760771	T3	lineage4-lineage4.8
ERR046999	2010	Midlands	United_Kingdom	777777777760771	T1	lineage4-lineage4.8
ERR047000	2010	Midlands	United_Kingdom	700076777760771	X3	lineage4-lineage4.1-lineage4.1.1-lineage4.1.1.3
ERR047003	2010	Midlands	United_Kingdom	3771	Beijing	lineage2-lineage2.2-lineage2.2.1
ERR047004	2010	Midlands	United_Kingdom	777777743760771	LAM10-CAM	lineage4-lineage4.6-lineage4.6.2-lineage4.6.2.2
ERR047005	2010	Midlands	United_Kingdom	777777777760771	T1	lineage4-lineage4.8
ERR047006	2010	Midlands	United_Kingdom	777777777760771	T1	lineage4-lineage4.8
ERR047007	2010	Midlands	United_Kingdom	777760000000000	Orphan	lineage4-lineage4.3-lineage4.3.3
ERR047008	2010	Midlands	United_Kingdom	777777777760771	T1	lineage4-lineage4.8
ERR047009	2010	Midlands	United_Kingdom	777737777760771	T3	lineage4-lineage4.8
ERR047010	2010	Midlands	United_Kingdom	777777607760771	LAM9	lineage4-lineage4.3-lineage4.3.1
ERR047011	2010	Midlands	United_Kingdom	777737777760771	T3	lineage4-lineage4.8
ERR047012	2010	Midlands	United_Kingdom	777777607760771	LAM9	lineage4-lineage4.3-lineage4.3.1
ERR047013	2010	Midlands	United_Kingdom	776377777760771	S	lineage4-lineage4.4-lineage4.4.1-lineage4.4.1.1
ERR047014	2010	Midlands	United_Kingdom	777760000000000	Orphan	lineage4-lineage4.3-lineage4.3.3
ERR047016	2010	Midlands	United_Kingdom	777777777760771	T1	lineage4-lineage4.8
ERR072019	2010	Midlands	United_Kingdom	777737777760771	T3	lineage4-lineage4.8
ERR072020	2010	Midlands	United_Kingdom	777676777760601	X2	lineage4-lineage4.1-lineage4.1.1-lineage4.1.1.1
ERR072027	2010	Midlands	United_Kingdom	3771	Beijing	lineage2-lineage2.2-lineage2.2.1
ERR072028	2010	Midlands	United_Kingdom	700076777760771	X3	lineage4-lineage4.1-lineage4.1.1-lineage4.1.1.3
ERR072030	2010	Midlands	United_Kingdom	777760000000000	Orphan	lineage4-lineage4.3-lineage4.3.3
ERR072034	2010	Midlands	United_Kingdom	777676777760601	X2	lineage4-lineage4.1-lineage4.1.1-lineage4.1.1.1
ERR072035	2010	Midlands	United_Kingdom	777737777760771	T3	lineage4-lineage4.8
ERR072036	2010	Midlands	United_Kingdom	777676777760601	X2	lineage4-lineage4.1-lineage4.1.1-lineage4.1.1.1
ERR072037	2010	Midlands	United_Kingdom	776377777760771	S	lineage4-lineage4.4-lineage4.4.1-lineage4.4.1.1
ERR072038	2010	Midlands	United_Kingdom	776377777760771	S	lineage4-lineage4.4-lineage4.4.1-lineage4.4.1.1
ERR072039	2010	Midlands	United_Kingdom	37637777760771	T1	lineage4
ERR072041	2010	Midlands	United_Kingdom	777777757760771	T5	lineage4-lineage4.8
ERR072042	2010	Midlands	United_Kingdom	777777757760771	T5	lineage4-lineage4.8
ERR072044	2010	Midlands	United_Kingdom	777777757760771	T5	lineage4-lineage4.8
ERR072045	2010	Midlands	United_Kingdom	777777757760771	T5	lineage4-lineage4.8
ERR072046	2010	Midlands	United_Kingdom	777777757760771	T5	lineage4-lineage4.8
ERR072047	2010	Midlands	United_Kingdom	777777757760771	T5	lineage4-lineage4.8
ERR072048	2010	Midlands	United_Kingdom	777777757760771	T5	lineage4-lineage4.8
ERR072050	2010	Midlands	United_Kingdom	777777757760771	T5	lineage4-lineage4.8
ERR072051	2010	Midlands	United_Kingdom	777777757760771	T5	lineage4-lineage4.8
ERR072087	2010	Midlands	United_Kingdom	777776777760771	X1	lineage4-lineage4.1-lineage4.1.1-lineage4.1.1.3
ERR072088	2010	Midlands	United_Kingdom	777736777760771	X1	lineage4-lineage4.1-lineage4.1.1-lineage4.1.1.3
ERR072089	2010	Midlands	United_Kingdom	777736777760771	X1	lineage4-lineage4.1-lineage4.1.1-lineage4.1.1.3
ERR072090	2010	Midlands	United_Kingdom	777736777760771	X1	lineage4-lineage4.1-lineage4.1.1-lineage4.1.1.3
ERR072095	2010	Midlands	United_Kingdom	577777777760771	T1	lineage4-lineage4.2-lineage4.2.2
ERR072096	2010	Midlands	United_Kingdom	777776777760771	X1	lineage4-lineage4.1-lineage4.1.1-lineage4.1.1.3
